# Supplementary material for: Dysregulated paired related homeobox 1 impacts on hepatocellular carcinoma phenotypes
Source: BMC Cancer. 2021 Sep 8;21:1006. doi: 10.1186/s12885-021-08637-3 (PMC8424914; doi:10.1186/s12885-021-08637-3)
Supplement: Supplementary file 2 — Additional file 2: Table S2. PRRX1 positively and negatively correlated genes in TCGA liver cancer data. [file 12885_2021_8637_MOESM2_ESM.xlsx]

## Sheet: Tabelle1
SUPPLEMENTARY FILE 2
Dysregulated Paired related homeobox 1 impacts on hepatocellular carcinoma phenotypes
Weronika Piorońska, Zeribe Chike Nwosu, Mei Han, Michael Büttner, Matthias Philip Ebert, Steven Dooley, Christoph Meyer.
Table S2. PRRX1 positively and negatively correlated genes in TCGA liver cancer data
Gene Symbol	Pearson Score
EMX2OS	0.85
PLXDC1	0.85
GLT8D2	0.84
CHN1	0.82
FAM26E	0.82
GFRA2	0.81
IL17RD	0.81
ITPKB	0.81
OLFML2B	0.81
BEND6	0.8
SLCO1C1	0.8
TGFB3	0.8
CHST2	0.79
HRH1	0.79
IL10	0.79
LDLRAD3	0.79
LRRC17	0.79
MRC2	0.79
PTN	0.79
SSPN	0.79
TUBA1A	0.79
VIT	0.79
ZNF521	0.79
EMX2	0.78
HEPH	0.78
PURG	0.78
BOC	0.77
CLEC11A	0.77
EFNB3	0.77
OR6B3	0.77
PLAU	0.77
PTCHD1	0.77
SCN3A	0.77
VCL	0.77
ANO4	0.76
BNC2	0.76
DRD2	0.76
GPR173	0.76
MAMDC2	0.76
RGMA	0.76
TMEM119	0.76
UNC5C	0.76
ADAMTS12	0.75
CHSY1	0.75
COL8A2	0.75
GLI1	0.75
GLI3	0.75
LANCL3	0.75
LMNTD1	0.75
NTRK1	0.75
PCDH10	0.75
PRMT8	0.75
QRFPR	0.75
SCRG1	0.75
SCUBE3	0.75
SRPX	0.75
ARHGEF4	0.74
ATCAY	0.74
CRYBA2	0.74
CRYBA4	0.74
CRYBB1	0.74
CRYGS	0.74
DBX2	0.74
DEFB136	0.74
DRAXIN	0.74
EMILIN1	0.74
FABP7	0.74
HAPLN1	0.74
IL13RA2	0.74
IL31RA	0.74
LCE1A	0.74
NMUR2	0.74
NPS	0.74
OSTN	0.74
PAX7	0.74
ST6GALNAC3	0.74
STOML3	0.74
TGM7	0.74
TNNT3	0.74
UNCX	0.74
CHAT	0.73
CHRNA1	0.73
CNRIP1	0.73
COL6A3	0.73
CPZ	0.73
FAM101B	0.73
FEZF1	0.73
ITGA8	0.73
JAM3	0.73
KCNA1	0.73
KCNB2	0.73
LINC01551	0.73
MGAT5B	0.73
NTNG1	0.73
PCDH19	0.73
RASL12	0.73
RPH3A	0.73
SFRP1	0.73
SLC7A3	0.73
TLL2	0.73
TMSB15A	0.73
TRIM53AP	0.73
ADAMTS14	0.72
ADD2	0.72
ALX4	0.72
C10ORF53	0.72
C6ORF118	0.72
HTR7	0.72
LINC00632	0.72
MAP1B	0.72
MEIS3	0.72
MMP2	0.72
PAMR1	0.72
PDCD1LG2	0.72
SLC17A7	0.72
TMEM132B	0.72
VLDLR-AS1	0.72
CLEC1A	0.71
COLEC12	0.71
FKBP9P1	0.71
GJA3	0.71
GPC1	0.71
HCN4	0.71
LOC200726	0.71
MMP14	0.71
NSG1	0.71
SLC8A3	0.71
SUSD5	0.71
XXYLT1	0.71
ABCA13	0.7
CHRM4	0.7
CILP	0.7
ELN	0.7
INSRR	0.7
LCTL	0.7
LINC00599	0.7
LINC01102	0.7
MIAT	0.7
PRKCDBP	0.7
PYGO1	0.7
RNF175	0.7
BMP5	0.69
C17ORF74	0.69
CLDN11	0.69
HBBP1	0.69
LSAMP	0.69
MAPK10	0.69
MYLK2	0.69
S100Z	0.69
SERPINH1	0.69
SLC35E4	0.69
SYT6	0.69
TMSB15B	0.69
AMPH	0.68
FEZ1	0.68
FRG2B	0.68
LPAR1	0.68
MFAP4	0.68
NUDT10	0.68
PDPN	0.68
RAB31	0.68
SLIT2	0.68
SOX2-OT	0.68
STK32A	0.68
TBX5	0.68
CACNA1C	0.67
GALNS	0.67
GPR55	0.67
ITGA10	0.67
LOXL1	0.67
MC4R	0.67
TMEM200A	0.67
TMEM200C	0.67
TMEM35	0.67
VWA5B2	0.67
ADCY3	0.66
AP1S2	0.66
EMID1	0.66
FOXF2	0.66
GNB4	0.66
GPX8	0.66
KREMEN1	0.66
MMP13	0.66
NRK	0.66
PCDHB17P	0.66
PLXND1	0.66
SLC7A8	0.66
SOX2	0.66
TIMP2	0.66
TSHZ3	0.66
UG0898H09	0.66
LRRC74B	0.65
MSX1	0.65
NBL1	0.65
NKX6-1	0.65
PDZRN3	0.65
PUM3	0.65
ARHGAP31	0.64
CCDC184	0.64
COL13A1	0.64
FOXF1	0.64
GATSL3	0.64
GJA1	0.64
IGSF11	0.64
MOXD1	0.64
PDE1A	0.64
PTGER3	0.64
RORB	0.64
SLC4A10	0.64
C1QTNF7	0.63
CDH11	0.63
COL6A1	0.63
EFR3B	0.63
EMILIN2	0.63
JAM2	0.63
KCNG1	0.63
LHFP	0.63
LOC389033	0.63
OSTM1	0.63
PCDH18	0.63
RCAN2	0.63
SH2B2	0.63
ST8SIA2	0.63
ADAM23	0.62
ADGRE1	0.62
ANK2	0.62
ANXA1	0.62
BCL11A	0.62
CCDC80	0.62
COL6A2	0.62
DACT3	0.62
DMRT1	0.62
GFPT2	0.62
JAK2	0.62
LIMS3	0.62
MFAP5	0.62
PAX3	0.62
TMTC1	0.62
CELF2	0.61
CER1	0.61
LRRK1	0.61
P2RY12	0.61
PCDHB9	0.61
PEX5L	0.61
PLA2G3	0.61
SH3PXD2B	0.61
SLC9A9	0.61
FAP	0.6
FSCN1	0.6
IQSEC2	0.6
KCTD16	0.6
LOC653653	0.6
LSP1	0.6
MAP3K12	0.6
MGP	0.6
NOV	0.6
PMP22	0.6
ULK4P3	0.6
ADPGK	0.59
CXCL14	0.59
DENND2A	0.59
DPY19L2P1	0.59
FAM171B	0.59
FRG2	0.59
GPR161	0.59
IGFBP5	0.59
KIF5A	0.59
LEMD1	0.59
NAV1	0.59
NLGN2	0.59
POU3F3	0.59
PRKCQ	0.59
SEPN1	0.59
SLC6A6	0.59
SYDE1	0.59
TENM3	0.59
ZNF536	0.59
ALDH1L2	0.58
CCDC102B	0.58
COL1A2	0.58
DPYSL5	0.58
FGFR1	0.58
FOXS1	0.58
H2BFXP	0.58
HDAC9	0.58
MAP7D1	0.58
TRAPPC3L	0.58
VLDLR	0.58
APCDD1L	0.57
APOBEC3C	0.57
ARMCX2	0.57
C14ORF37	0.57
COL6A4P2	0.57
EXTL1	0.57
FAM129A	0.57
FZD2	0.57
HTR2A	0.57
KCTD12	0.57
MMP11	0.57
MXRA8	0.57
PCDHB10	0.57
PLCB4	0.57
SH3BGRL	0.57
SNPH	0.57
SOX18	0.57
XYLT1	0.57
ZBTB8B	0.57
ZEB2	0.57
ZNF106	0.57
ADAM12	0.56
CAMKK1	0.56
CPEB1	0.56
CYBRD1	0.56
EML1	0.56
EPHA3	0.56
FBLIM1	0.56
FMNL3	0.56
JPH3	0.56
KIAA1644	0.56
LRRTM3	0.56
MCOLN2	0.56
MEOX1	0.56
MLC1	0.56
MRGPRF	0.56
NKAIN3	0.56
NKX2-6	0.56
NUAK1	0.56
OLFML3	0.56
PLEKHG5	0.56
RAI2	0.56
RNF144A	0.56
SCN5A	0.56
TSPAN11	0.56
ANTXR1	0.55
ARHGAP1	0.55
BRINP3	0.55
C20ORF166-AS1	0.55
CHST1	0.55
CLCA2	0.55
GPR63	0.55
ISLR	0.55
KCND1	0.55
LRRN3	0.55
MIR31HG	0.55
PRKG1	0.55
PRNP	0.55
SDC3	0.55
SEC14L1P1	0.55
SFRP2	0.55
WFDC1	0.55
AIM2	0.54
ASPHD2	0.54
ATP13A2	0.54
C1QTNF2	0.54
GAL3ST4	0.54
GLIS3	0.54
KCNE4	0.54
KIAA0226L	0.54
KIAA2026	0.54
LIMK1	0.54
MYLIP	0.54
NXF4	0.54
PI15	0.54
PRKAG3	0.54
TFAP2B	0.54
TXNDC2	0.54
C10ORF55	0.53
DCHS1	0.53
DSE	0.53
FOXD1	0.53
GPNMB	0.53
L1CAM	0.53
LINC00704	0.53
PALD1	0.53
SCARF2	0.53
SHOX2	0.53
SIAH3	0.53
SRGAP3	0.53
TMEM173	0.53
TMEM244	0.53
TRIM62	0.53
TWSG1	0.53
AGAP2-AS1	0.52
CC2D2A	0.52
CHRDL1	0.52
COL5A2	0.52
EVX2	0.52
EXT2	0.52
FZD7	0.52
GAS7	0.52
HOTAIR	0.52
MAFB	0.52
NEFL	0.52
NES	0.52
PDGFRB	0.52
TCF4	0.52
TNC	0.52
TPBG	0.52
TRDMT1	0.52
TSPAN18	0.52
TSPAN32	0.52
WDR63	0.52
ABI3BP	0.51
AP2M1	0.51
ARHGEF17	0.51
ASAH1	0.51
CACNA1G	0.51
CASC15	0.51
COL8A1	0.51
CPNE2	0.51
CYTH3	0.51
EPB41L3	0.51
FKBP9	0.51
FSTL1	0.51
HOXD10	0.51
NDST4	0.51
PKIA	0.51
PLXNA1	0.51
RAB23	0.51
RAET1G	0.51
RASSF2	0.51
RIC1	0.51
STK10	0.51
TMEM43	0.51
A4GALT	0.5
ADGRB2	0.5
B3GNT9	0.5
COL12A1	0.5
COL4A6	0.5
DCLK1	0.5
DNAJC18	0.5
DPYSL3	0.5
FAM92B	0.5
FANK1	0.5
FGF10	0.5
FYN	0.5
GEM	0.5
HACD1	0.5
KLF8	0.5
LHX5	0.5
LINC00705	0.5
LRRC4C	0.5
MEF2C	0.5
MS4A7	0.5
MYOF	0.5
PAM	0.5
PLA2R1	0.5
RAB3IL1	0.5
RPS6KA2	0.5
SPARC	0.5
SULF2	0.5
TGFB1I1	0.5
TWIST1	0.5
2007-09-01	0.49
ATN1	0.49
AXL	0.49
BHLHE41	0.49
COL14A1	0.49
CRTAM	0.49
EMP3	0.49
ERMN	0.49
FEV	0.49
FIBIN	0.49
GAB3	0.49
HAND2	0.49
HAND2-AS1	0.49
ITM2C	0.49
LRRC15	0.49
LRRC8C	0.49
MXRA5	0.49
NIPAL4	0.49
NTRK2	0.49
PARVA	0.49
PHF21B	0.49
PIP4K2A	0.49
RAB33A	0.49
RHOJ	0.49
RIMKLB	0.49
RUNX1T1	0.49
SH3KBP1	0.49
SLC35F4	0.49
SLITRK5	0.49
SNTB2	0.49
TRPC7	0.49
VGLL4	0.49
VSIG8	0.49
ADAM33	0.48
ARHGEF25	0.48
ATP2A1	0.48
C10ORF71	0.48
C3AR1	0.48
CDC42EP3	0.48
CHSY3	0.48
CNIH3	0.48
CNTN4	0.48
GNG2	0.48
GRP	0.48
INPP4B	0.48
IQCG	0.48
MFAP2	0.48
MRVI1	0.48
MS4A4A	0.48
NHS	0.48
PIK3R3	0.48
PML	0.48
RIMBP2	0.48
RNF182	0.48
SEMA6B	0.48
TLL1	0.48
YKT6	0.48
ADRA2A	0.47
ARMCX1	0.47
ARMCX6	0.47
CAV1	0.47
CBWD1	0.47
CCDC89	0.47
CERCAM	0.47
CRB2	0.47
FAM53B	0.47
FHOD1	0.47
FMO2	0.47
GRIP2	0.47
GRM1	0.47
HOXC13	0.47
KCNS2	0.47
KCTD10	0.47
LTBP2	0.47
NAP1L3	0.47
ODF2L	0.47
PCDHB7	0.47
PCDHGB1	0.47
PDE1B	0.47
PLXDC2	0.47
PRICKLE1	0.47
PRUNE2	0.47
PXYLP1	0.47
SASH1	0.47
SLC39A12	0.47
SORCS2	0.47
TMEM184B	0.47
ZNF853	0.47
ABR	0.46
ADARB1	0.46
ARHGAP22	0.46
CLIC4	0.46
CLMP	0.46
CTSK	0.46
ELMOD1	0.46
FAM198B	0.46
GBGT1	0.46
GLIPR2	0.46
IQCA1	0.46
LUM	0.46
MBOAT2	0.46
MIR503HG	0.46
MYO5A	0.46
NID2	0.46
OSBPL8	0.46
PEAK1	0.46
PIP5K1C	0.46
PLA2G4A	0.46
POSTN	0.46
PTGER2	0.46
RADIL	0.46
RCVRN	0.46
TMEM229A	0.46
XKR5	0.46
ADCY2	0.45
ANK1	0.45
APOD	0.45
ARHGAP23	0.45
CCKAR	0.45
CDH19	0.45
DCLK2	0.45
DLG4	0.45
DUBR	0.45
EHD2	0.45
ENTPD1	0.45
FBXO40	0.45
GPR1	0.45
HOXD11	0.45
KIAA1324L	0.45
KIAA1549L	0.45
KIF3C	0.45
LINC00839	0.45
LPAR5	0.45
MCF2	0.45
MFGE8	0.45
MXRA7	0.45
MYOZ2	0.45
NCAM1	0.45
NEXN	0.45
NMNAT2	0.45
PLAT	0.45
PLPPR4	0.45
POPDC2	0.45
PQLC2L	0.45
PTRF	0.45
RANBP6	0.45
RASGRP4	0.45
RGS20	0.45
RHOBTB2	0.45
SEC14L1	0.45
SLC25A53	0.45
SLC26A10	0.45
SLC9A1	0.45
SRPX2	0.45
SYNPO2	0.45
WIPF1	0.45
ZBTB47	0.45
ZNF365	0.45
ACCSL	0.44
ADAP2	0.44
ANGPTL2	0.44
ANK3	0.44
ARMC9	0.44
C15ORF32	0.44
C17ORF47	0.44
C22ORF31	0.44
C3ORF79	0.44
CALHM2	0.44
COL1A1	0.44
COL3A1	0.44
DACT1	0.44
DPF1	0.44
DYNC2H1	0.44
EFCC1	0.44
GCOM1	0.44
GNG11	0.44
GPBAR1	0.44
GPC2	0.44
GPM6B	0.44
HHATL	0.44
HOXB4	0.44
IFNA1	0.44
IFT57	0.44
KCNIP4	0.44
KCNMB4	0.44
LPAR4	0.44
LRRC39	0.44
MARK1	0.44
NACAD	0.44
NKX2-4	0.44
NOD1	0.44
NTNG2	0.44
OLFM3	0.44
PCDHA2	0.44
PGM2L1	0.44
PLEKHG1	0.44
PLEKHO2	0.44
PLN	0.44
PLSCR3	0.44
PTPRZ1	0.44
RASGEF1A	0.44
RLN2	0.44
SGCG	0.44
SLC4A8	0.44
SMARCA2	0.44
SNED1	0.44
STAB1	0.44
TANC1	0.44
TRPS1	0.44
TSPAN10	0.44
TTYH3	0.44
ULBP3	0.44
WDR49	0.44
ZNF154	0.44
ZNF462	0.44
ADAMTS7	0.43
ADCY7	0.43
ADPRH	0.43
ARHGAP28	0.43
ARL4C	0.43
ATP8B4	0.43
BTBD10	0.43
CDX1	0.43
CHST12	0.43
CLIC5	0.43
CRTAC1	0.43
EMP1	0.43
FAM127C	0.43
FAM71A	0.43
FAXC	0.43
FBXO18	0.43
FRZB	0.43
GPR82	0.43
ID3	0.43
IFI16	0.43
IL19	0.43
KCNAB3	0.43
KCNQ1DN	0.43
KERA	0.43
LMNB2	0.43
LOC90768	0.43
MAP9	0.43
MAPT-AS1	0.43
NAGK	0.43
NXN	0.43
OR2J3	0.43
P3H2	0.43
PHACTR3	0.43
PLEKHA2	0.43
RALGDS	0.43
RARG	0.43
RHOQ	0.43
SCN2B	0.43
SLC1A5	0.43
STEAP4	0.43
STON1-GTF2A1L	0.43
TMEM240	0.43
TPM4	0.43
TRIM63	0.43
VASH1	0.43
ZNF532	0.43
ABRA	0.42
ACSBG1	0.42
APOBEC3G	0.42
CADM3	0.42
CAPNS2	0.42
CDK5R2	0.42
CFD	0.42
DAOA	0.42
ETS1	0.42
FBLN2	0.42
FGF9	0.42
HOXD12	0.42
KLF2	0.42
LHX8	0.42
MAP1A	0.42
MARVELD1	0.42
MLANA	0.42
NCK2	0.42
NCKAP5L	0.42
NLRP3	0.42
NMUR1	0.42
PCDHB6	0.42
PRDM8	0.42
PROB1	0.42
PRR16	0.42
RUNX1-IT1	0.42
SCN1B	0.42
SCPEP1	0.42
SLC9A5	0.42
SNCA	0.42
SYT11	0.42
TLE4	0.42
TMEM171	0.42
TMX3	0.42
WARS	0.42
WTIP	0.42
ZBTB4	0.42
MARCH4	0.41
AFAP1	0.41
ASB14	0.41
C1QTNF4	0.41
CALCB	0.41
CBFA2T3	0.41
CCDC74B	0.41
CDC42EP5	0.41
CDK2AP1	0.41
CEP55	0.41
CHRFAM7A	0.41
CLEC2B	0.41
CNPY4	0.41
COL25A1	0.41
CYSLTR1	0.41
DAPL1	0.41
DDR2	0.41
DIO3	0.41
EYA1	0.41
FAM180B	0.41
FAM196A	0.41
FREM1	0.41
GAS1	0.41
GTF3C1	0.41
GYPE	0.41
HSPB7	0.41
INPP4A	0.41
JDP2	0.41
KCNQ4	0.41
LAMA4	0.41
LOC374443	0.41
MICAL1	0.41
MS4A6A	0.41
MYH15	0.41
NDNF	0.41
NUP93	0.41
PDGFRA	0.41
PHC1	0.41
PLCL1	0.41
PLEKHM2	0.41
PODNL1	0.41
PXDNL	0.41
RBMS3	0.41
SEMA3A	0.41
SIN3B	0.41
SLC35F1	0.41
SYNGAP1	0.41
TRPC4	0.41
UNC5B	0.41
VANGL1	0.41
WISP1	0.41
ZP1	0.41
ASIC4	0.4
ATP1B3	0.4
C7ORF60	0.4
CAPSL	0.4
CCDC102A	0.4
CHST3	0.4
CLEC7A	0.4
CRABP2	0.4
CSF1R	0.4
DOCK11	0.4
DOK1	0.4
ETV5	0.4
FAM162B	0.4
FHL5	0.4
FRMD5	0.4
GALNTL6	0.4
GRIP1	0.4
HCAR1	0.4
HEG1	0.4
IGFBP7	0.4
KIRREL	0.4
LAMB1	0.4
LCA5	0.4
LDOC1L	0.4
LILRB5	0.4
LINC00937	0.4
MAP3K6	0.4
MEIS3P1	0.4
MKL1	0.4
NDRG4	0.4
NDST3	0.4
NEUROG2	0.4
P4HA3	0.4
PFN2	0.4
PHLDB1	0.4
PKM	0.4
PPP1R12C	0.4
RALB	0.4
RSU1	0.4
SIGLEC1	0.4
STAT5A	0.4
TMEM108	0.4
XG	0.4
YBX3P1	0.4
ZBTB7C	0.4
ZCCHC18	0.4
ABCB5	0.39
ABL1	0.39
ADAM22	0.39
ARHGEF10	0.39
ARHGEF6	0.39
BHLHE22	0.39
C11ORF21	0.39
C20ORF194	0.39
C4ORF46	0.39
CABIN1	0.39
CD80	0.39
CMTM1	0.39
COPS8	0.39
CORO2B	0.39
CPXM1	0.39
CXCL12	0.39
DYNC1LI2	0.39
EFEMP1	0.39
ELK3	0.39
ELSPBP1	0.39
EPHA5	0.39
FBXL2	0.39
FHOD3	0.39
FLYWCH1	0.39
FOSL1	0.39
GIMAP1	0.39
GLIS3-AS1	0.39
GPR34	0.39
HCLS1	0.39
KLC1	0.39
LAMA2	0.39
LIMA1	0.39
LINC00592	0.39
LINC01420	0.39
LOXL2	0.39
LRCH2	0.39
LRRC8B	0.39
LUZP1	0.39
MAGI2	0.39
MAPK7	0.39
MB21D2	0.39
MMP21	0.39
MPRIP	0.39
NEGR1	0.39
NUDT11	0.39
OSBPL5	0.39
PCDHGC3	0.39
PDGFRL	0.39
PDZD4	0.39
PLD5	0.39
PLIN3	0.39
PMEL	0.39
PPP1R12B	0.39
RASL10A	0.39
RFX3	0.39
RIN2	0.39
RSPO1	0.39
SGCA	0.39
SH3BP5	0.39
SMIM10	0.39
ST8SIA4	0.39
STK32C	0.39
STX1A	0.39
SYNDIG1L	0.39
TMEM159	0.39
TMOD2	0.39
TRAK2	0.39
TYRP1	0.39
VCAN	0.39
VENTX	0.39
VIM	0.39
VIPR2	0.39
2002-09-01	0.38
ACER3	0.38
ARHGAP24	0.38
BMP7	0.38
C7ORF57	0.38
CD200R1	0.38
CFAP61	0.38
DPY19L2P4	0.38
EVI2A	0.38
FGF1	0.38
FJX1	0.38
FSD2	0.38
GABRB2	0.38
GGT5	0.38
GIMAP8	0.38
GJC1	0.38
GNA15	0.38
GPR158-AS1	0.38
GPSM1	0.38
GYPC	0.38
HSPA2	0.38
IL10RA	0.38
KCNJ12	0.38
LOXL3	0.38
LYVE1	0.38
MYBPC1	0.38
NRGN	0.38
ORAI2	0.38
PIK3R5	0.38
PLEKHS1	0.38
PORCN	0.38
POU6F1	0.38
PPP1R1B	0.38
PRMT2	0.38
PTCH2	0.38
RCBTB2	0.38
SAMD8	0.38
SIGLEC7	0.38
TAGLN3	0.38
THBS2	0.38
TRERF1	0.38
TRIM36	0.38
UCHL1	0.38
ZFPM2	0.38
ZNF804A	0.38
ABCC5	0.37
ACTR3	0.37
ADAMTSL1	0.37
AHDC1	0.37
ARAP3	0.37
ATP2A3	0.37
BCL2	0.37
C11ORF49	0.37
C19ORF35	0.37
CCND2	0.37
CD209	0.37
CD33	0.37
CHI3L2	0.37
CMTM3	0.37
CYS1	0.37
DOK5	0.37
EBF1	0.37
EDNRA	0.37
EHD3	0.37
FABP4	0.37
FAM126A	0.37
FAM212A	0.37
FAM225B	0.37
FAM64A	0.37
FAM78A	0.37
FCGR2A	0.37
FILIP1L	0.37
FKBP7	0.37
FUT8	0.37
GGTA1P	0.37
GIMAP6	0.37
HAPLN3	0.37
HAVCR2	0.37
KANK2	0.37
KCP	0.37
LHCGR	0.37
LHFPL2	0.37
LPAR6	0.37
LRRC4	0.37
LTC4S	0.37
MAML2	0.37
MAN1C1	0.37
METTL9	0.37
MSR1	0.37
MSRB3	0.37
NCF4	0.37
OR2W3	0.37
OXCT1	0.37
P2RY13	0.37
PITPNM1	0.37
PLTP	0.37
PPP1R9B	0.37
PTGIR	0.37
PTX3	0.37
RAVER1	0.37
RGL1	0.37
RNASE1	0.37
SCG2	0.37
SFMBT2	0.37
SFXN3	0.37
SLC26A4	0.37
SLC26A4-AS1	0.37
SLC27A1	0.37
SLCO3A1	0.37
SNN	0.37
SOGA3	0.37
TBX2	0.37
TMEM255B	0.37
WFS1	0.37
WWC3	0.37
2008-09-01	0.36
AAK1	0.36
ADAM17	0.36
ADM5	0.36
AGAP2	0.36
ALK	0.36
ARHGAP6	0.36
C9ORF139	0.36
CACNG8	0.36
CCDC109B	0.36
CCDC140	0.36
CCNG2	0.36
CD274	0.36
CD276	0.36
CHD3	0.36
CHRNA5	0.36
CHST7	0.36
CLSTN1	0.36
CMKLR1	0.36
COL4A2	0.36
COL5A1	0.36
CSF1	0.36
DDX26B	0.36
DENND3	0.36
DGKZ	0.36
ECM1	0.36
EFEMP2	0.36
EPHA4	0.36
FAM218A	0.36
FLI1	0.36
FLNA	0.36
FOLR2	0.36
FPR3	0.36
GPRC5B	0.36
GUCY1A3	0.36
HACD4	0.36
HCG11	0.36
HDAC7	0.36
HDDC2	0.36
HIC1	0.36
IGFBP6	0.36
IQGAP1	0.36
LGALS1	0.36
LGI2	0.36
LINC00461	0.36
MS4A14	0.36
MYO1G	0.36
NPR3	0.36
OR2T33	0.36
P3H3	0.36
PAPLN	0.36
PARVG	0.36
PCDHB12	0.36
PDGFA	0.36
PHTF2	0.36
PLCB2	0.36
PLGRKT	0.36
PNMA1	0.36
PRDM6	0.36
PRELID3A	0.36
RGS18	0.36
RILPL1	0.36
RIN1	0.36
RUNX2	0.36
RUNX3	0.36
SAMD3	0.36
SLC36A1	0.36
SMIM3	0.36
SOCS3	0.36
SPIRE1	0.36
STX7	0.36
THEMIS2	0.36
TLR7	0.36
TMEM132C	0.36
TRDN	0.36
TSPAN14	0.36
TTC16	0.36
TUBB6	0.36
VSIG4	0.36
ACKR4	0.35
AKT3	0.35
ARL9	0.35
BATF3	0.35
CD163	0.35
CD70	0.35
CD93	0.35
CETP	0.35
CPE	0.35
CRMP1	0.35
CTDNEP1	0.35
EBI3	0.35
FAM65A	0.35
FHL1	0.35
FZD1	0.35
GLIPR1	0.35
GTF2A1L	0.35
GYS1	0.35
HES7	0.35
IFT122	0.35
KAZN	0.35
LMCD1	0.35
MCAM	0.35
MILR1	0.35
MPEG1	0.35
MTHFD2	0.35
MYO10	0.35
NMU	0.35
NUMBL	0.35
OMD	0.35
PCDH9	0.35
PCDHB14	0.35
PDLIM3	0.35
PLCD3	0.35
PLCE1	0.35
PPAN-P2RY11	0.35
PSAP	0.35
PTPN13	0.35
RELT	0.35
RGAG4	0.35
RNF24	0.35
SAMD7	0.35
SESN3	0.35
SLC27A6	0.35
SPACA6	0.35
SPRED1	0.35
SPSB4	0.35
SUSD1	0.35
TBXAS1	0.35
THRA	0.35
TPGS2	0.35
TSPAN2	0.35
UBASH3B	0.35
VSTM2L	0.35
ZNF827	0.35
ABI3	0.34
AEBP1	0.34
ANGPTL5	0.34
ARHGAP17	0.34
ARHGAP18	0.34
ARL6IP5	0.34
C1QC	0.34
CACNB3	0.34
CCDC136	0.34
CCDC74A	0.34
CCDC85A	0.34
CD44	0.34
CEND1	0.34
CEP126	0.34
CLEC4GP1	0.34
CLIC2	0.34
CLSTN2	0.34
CPNE4	0.34
DCN	0.34
EOGT	0.34
F2RL2	0.34
FAM131B	0.34
FAM86HP	0.34
FBN1	0.34
FCGR1C	0.34
FGL2	0.34
GALNT5	0.34
HRASLS5	0.34
HVCN1	0.34
IGSF21	0.34
KDM4D	0.34
KIAA1211L	0.34
LINC00310	0.34
LOC283731	0.34
LXN	0.34
MMP25	0.34
MSN	0.34
NFAM1	0.34
NIM1K	0.34
NRROS	0.34
PIK3CD	0.34
PLB1	0.34
PLPP7	0.34
PNLIPRP3	0.34
PNMAL2	0.34
PPP1R18	0.34
RAB28	0.34
RARB	0.34
RCSD1	0.34
RD3	0.34
RERG	0.34
RERGL	0.34
RIMS3	0.34
RTN1	0.34
SERPINI1	0.34
SH2D3C	0.34
SH3GLB1	0.34
SIGLEC8	0.34
TANGO2	0.34
TAS1R1	0.34
TBPL1	0.34
TCF23	0.34
TMEM204	0.34
TMEM255A	0.34
TNFSF12	0.34
TNFSF8	0.34
TRIM2	0.34
ZNF215	0.34
ZNF286A	0.34
ADAMTS15	0.33
ADGRA2	0.33
APOBEC3D	0.33
ARID5B	0.33
BICD1	0.33
BMP2K	0.33
C2ORF27A	0.33
CA12	0.33
CACNB1	0.33
CALCRL	0.33
CBR3	0.33
CCBE1	0.33
CCR5	0.33
CDKL1	0.33
CHMP3	0.33
CTBP2	0.33
DIRC3	0.33
DNM3	0.33
DPRXP4	0.33
DTX3	0.33
DYRK2	0.33
EPB41L4A-AS2	0.33
FAM189A2	0.33
FAR1	0.33
FOXD4	0.33
GNA12	0.33
GPR65	0.33
GTPBP8	0.33
GUCY1B3	0.33
HECTD2	0.33
HK1	0.33
HOMER3	0.33
HSPB2	0.33
IL5RA	0.33
KCND2	0.33
KCTD2	0.33
KIT	0.33
KLHL4	0.33
LAPTM5	0.33
LDB2	0.33
LINC00173	0.33
LRRC32	0.33
LRRTM2	0.33
LYL1	0.33
MTMR2	0.33
NGF	0.33
NPY5R	0.33
PABPN1L	0.33
PAPPA	0.33
PDE4A	0.33
PIANP	0.33
PIK3IP1	0.33
PRKCH	0.33
PRSS35	0.33
RAB11FIP5	0.33
RAB38	0.33
RAP1B	0.33
RAP2B	0.33
RBMS2	0.33
REEP1	0.33
RFXAP	0.33
RGS22	0.33
RRAD	0.33
SHANK1	0.33
SLC18B1	0.33
SLC24A3	0.33
SLC25A36	0.33
SLC39A2	0.33
SMCO3	0.33
SMOX	0.33
SPG20	0.33
STARD3NL	0.33
STK17B	0.33
STMN2	0.33
SWAP70	0.33
SZRD1	0.33
TANC2	0.33
TCEAL3	0.33
TEAD4	0.33
TIMD4	0.33
TM6SF1	0.33
TNFAIP6	0.33
TNS1	0.33
VAV1	0.33
MARCH1	0.32
ABCD2	0.32
ABI2	0.32
ADAMTS2	0.32
AFAP1L1	0.32
AFAP1L2	0.32
AKNA	0.32
ALDH1A2	0.32
ANKRD34C	0.32
AP3M1	0.32
AP3M2	0.32
APH1B	0.32
ARTN	0.32
ASAP1	0.32
ATP7A	0.32
CALU	0.32
CAPRIN2	0.32
CBL	0.32
CCDC160	0.32
CD200	0.32
CD86	0.32
CHCHD6	0.32
CNTROB	0.32
CORO6	0.32
CTTN	0.32
DIRAS1	0.32
DNAJB5	0.32
ELOVL4	0.32
ESR2	0.32
ETV6	0.32
EVI5L	0.32
FABP5	0.32
FGF7	0.32
FKBP14	0.32
FKBP1A	0.32
FOXB1	0.32
FXYD6	0.32
GABBR1	0.32
GAS2L1	0.32
GIMAP4	0.32
GRIK4	0.32
HAP1	0.32
HEY1	0.32
HRK	0.32
HTRA1	0.32
ICA1L	0.32
IGDCC4	0.32
IRX2	0.32
ITGA4	0.32
ITGB1BP1	0.32
KCNN3	0.32
KDELC2	0.32
KLHDC8A	0.32
LCP2	0.32
LDHB	0.32
LINC00908	0.32
LPAR3	0.32
MARCKS	0.32
MB21D1	0.32
MEOX2	0.32
METTL4	0.32
NCS1	0.32
NHSL2	0.32
NPC2	0.32
PACS1	0.32
PCDHGB7	0.32
PDZD2	0.32
PFKM	0.32
PGS1	0.32
PKD2	0.32
PLA2G15	0.32
PPM1K	0.32
PPP1CB	0.32
PRRX2	0.32
PYGM	0.32
RAB42	0.32
RASA3	0.32
RGS10	0.32
RNF150	0.32
RUBCN	0.32
SCN2A	0.32
SFT2D1	0.32
SLC1A3	0.32
SLC25A12	0.32
SLC38A5	0.32
SLC5A3	0.32
SLC7A5	0.32
SLIT3	0.32
TCN2	0.32
TLR6	0.32
TMCC2	0.32
TNFAIP8	0.32
TNFAIP8L2	0.32
TP53I11	0.32
TSPAN9	0.32
TUBB3	0.32
ZCCHC24	0.32
ZNF469	0.32
ACAP2	0.31
ACTA2	0.31
ARHGEF9	0.31
ATL1	0.31
B3GALNT1	0.31
BCAS4	0.31
BCL11B	0.31
C17ORF51	0.31
C9ORF91	0.31
CAMK4	0.31
CAPZB	0.31
CD4	0.31
CLIP2	0.31
COL16A1	0.31
COL4A1	0.31
CSGALNACT2	0.31
CSRNP2	0.31
CTTNBP2NL	0.31
DCTN1	0.31
DIRAS2	0.31
DOCK10	0.31
DOK3	0.31
EFS	0.31
EGFL6	0.31
F13A1	0.31
FAM124A	0.31
FAM49A	0.31
FRYL	0.31
GNAI2	0.31
GNB3	0.31
GPM6A	0.31
GPR141	0.31
GPR143	0.31
GPR68	0.31
GYG1	0.31
HNRNPH3	0.31
HOXB3	0.31
ITPRIPL1	0.31
JPH2	0.31
KBTBD13	0.31
KLK14	0.31
LINC00265	0.31
LINC00341	0.31
LOC389705	0.31
MAS1L	0.31
MEGF10	0.31
METRNL	0.31
MFRP	0.31
MOB1B	0.31
MPV17	0.31
MSL3	0.31
MYO1F	0.31
NCOR2	0.31
NOTCH3	0.31
NPAS3	0.31
NPFFR1	0.31
NRP1	0.31
NRSN2	0.31
OTOP1	0.31
PACS2	0.31
PCDH12	0.31
PCSK5	0.31
PDK3	0.31
PLAGL1	0.31
PLEKHG4B	0.31
PRDM1	0.31
PREX1	0.31
PRICKLE2	0.31
PSORS1C1	0.31
PTGER4	0.31
RELL1	0.31
ROR2	0.31
S100A6	0.31
SCN4B	0.31
SELPLG	0.31
SH3GL2	0.31
SIGLEC6	0.31
SIGLEC9	0.31
SLC7A1	0.31
SNX6	0.31
SPATA31A6	0.31
SPEM1	0.31
SPI1	0.31
SSBP2	0.31
ST8SIA1	0.31
STK38L	0.31
STON1	0.31
SYNPO2L	0.31
TBC1D1	0.31
TMC8	0.31
TMED8	0.31
TMEFF2	0.31
TMEM55A	0.31
TMEM71	0.31
TRIM58	0.31
TRIM69	0.31
TTYH2	0.31
VAX2	0.31
ZDHHC7	0.31
ZMIZ1	0.31
2005-09-01	0.3
ADAMTS1	0.3
ADAMTS8	0.3
ADGRF5	0.3
ALS2CR11	0.3
AMH	0.3
ARHGAP10	0.3
ARHGAP15	0.3
ARHGDIB	0.3
ARPC2	0.3
ASB11	0.3
BEGAIN	0.3
C18ORF54	0.3
C20ORF27	0.3
C22ORF23	0.3
C2CD2	0.3
CARD19	0.3
CCDC178	0.3
CCND3	0.3
CD248	0.3
CEP112	0.3
CHST10	0.3
COL20A1	0.3
CRISPLD2	0.3
CYTH4	0.3
DOCK2	0.3
DOCK8	0.3
EFNB2	0.3
ELMO2	0.3
EYA3	0.3
FGD2	0.3
FHL3	0.3
FMNL1	0.3
FMNL2	0.3
GBP6	0.3
GIT2	0.3
GRIA4	0.3
HHIPL1	0.3
IQUB	0.3
KCNC4	0.3
KCNQ2	0.3
KIAA0513	0.3
LGMN	0.3
LILRA2	0.3
LRRC49	0.3
LY86	0.3
M6PR	0.3
MAP1LC3B	0.3
MARK3	0.3
MIR100HG	0.3
NDE1	0.3
NR2F1-AS1	0.3
NRP2	0.3
OLFML1	0.3
OPN1SW	0.3
PCLO	0.3
PHKG1	0.3
PIFO	0.3
PNMA2	0.3
PPP3CA	0.3
PRAF2	0.3
PRRT3	0.3
PXDN	0.3
RAB9B	0.3
RHOG	0.3
RPIA	0.3
RPS6KA5	0.3
SCLT1	0.3
SFRP4	0.3
SGCD	0.3
SLC6A5	0.3
SLC8A1	0.3
SNX29	0.3
SPRY1	0.3
TEX14	0.3
THY1	0.3
TIGD4	0.3
TINAGL1	0.3
TLDC1	0.3
TMTC2	0.3
TRPC1	0.3
TUBA1B	0.3
VPS8	0.3
WAS	0.3
YEATS2	0.3
ZNF70	0.3
ADORA2B	0.29
AGPAT4	0.29
ALPL	0.29
ARF3	0.29
ASPA	0.29
ASPN	0.29
ASTN2	0.29
ATP10D	0.29
BICD2	0.29
BIN2	0.29
BMPR2	0.29
C1ORF162	0.29
C1QB	0.29
CASP1	0.29
CCL8	0.29
CD101	0.29
CNTN1	0.29
COL15A1	0.29
COLGALT1	0.29
CRISPLD1	0.29
CXORF21	0.29
DAB2	0.29
DENND5A	0.29
DHX32	0.29
DPYSL2	0.29
EXOC6B	0.29
F2R	0.29
FAM167A	0.29
FNDC1	0.29
FOXL2	0.29
GJB2	0.29
GNA14	0.29
GPR3	0.29
GTDC1	0.29
HECW2	0.29
HOXA1	0.29
IGSF10	0.29
IL15	0.29
INPP5D	0.29
IQCK	0.29
KIF26B	0.29
KSR1	0.29
KY	0.29
LGALS3BP	0.29
LILRA1	0.29
LILRB1	0.29
LINC00294	0.29
LMO2	0.29
LOC440461	0.29
LOC644145	0.29
LRP1B	0.29
MECOM	0.29
MEDAG	0.29
MMP16	0.29
MOB3C	0.29
MYOCD	0.29
NCKAP1L	0.29
NFATC1	0.29
NLRC4	0.29
NSMAF	0.29
NTN1	0.29
NUDT9P1	0.29
OLFML2A	0.29
OSM	0.29
PAFAH1B1	0.29
PCDHGC5	0.29
PCYT1B	0.29
PLCB3	0.29
PRDM5	0.29
PRKAR2B	0.29
PRKX	0.29
PYGB	0.29
RPL23AP7	0.29
RPP30	0.29
RPS6KA4	0.29
RSPO3	0.29
SHROOM4	0.29
SIGLEC10	0.29
SLA	0.29
SLC2A12	0.29
SMG6	0.29
SPECC1	0.29
ST3GAL4	0.29
ST6GAL2	0.29
SV2A	0.29
SYK	0.29
SYNM	0.29
TBC1D10B	0.29
TCEAL6	0.29
TMEM165	0.29
TMEM86A	0.29
TNFSF13B	0.29
TUBA1C	0.29
TUBA3FP	0.29
UCP1	0.29
WBP5	0.29
WDFY3-AS2	0.29
WDR35	0.29
YBX3	0.29
ZNF286B	0.29
2011-09-01	0.28
ACTB	0.28
ACTN1	0.28
ADCY4	0.28
ADO	0.28
ANKIB1	0.28
ANTXR2	0.28
ARHGAP25	0.28
ARHGAP30	0.28
ARHGAP9	0.28
ARHGEF15	0.28
ARL11	0.28
ARL6	0.28
ATP6AP2	0.28
ATP6V1B2	0.28
BBS12	0.28
BEAN1	0.28
C16ORF89	0.28
C1QA	0.28
C2ORF50	0.28
CCDC92	0.28
CDH7	0.28
CENPW	0.28
CEP19	0.28
CHIC1	0.28
COL4A5	0.28
CSRNP3	0.28
CXCR4	0.28
CYYR1	0.28
DNAJB6	0.28
DUSP7	0.28
ENDOD1	0.28
ENG	0.28
EPB41L2	0.28
ERG	0.28
EXOG	0.28
FADD	0.28
FAM127A	0.28
FASLG	0.28
FAT4	0.28
FBLN1	0.28
FHL2	0.28
FKBP1AP1	0.28
FUT11	0.28
GAS6	0.28
GATA2	0.28
GLDN	0.28
GLG1	0.28
GMIP	0.28
GSTP1	0.28
HCK	0.28
HDGFRP3	0.28
HLA-DPB2	0.28
HLA-DQA2	0.28
HS3ST2	0.28
HSPB3	0.28
IFI27L2	0.28
IGF1R	0.28
IKZF4	0.28
KCTD1	0.28
KIAA0895L	0.28
KIF11	0.28
KIF20B	0.28
LARP6	0.28
LOC100240735	0.28
LOC285696	0.28
LPCAT4	0.28
MAP3K3	0.28
MAPT	0.28
MED12L	0.28
MEX3B	0.28
MFSD14B	0.28
MMRN1	0.28
MSANTD3	0.28
MYH10	0.28
NEK1	0.28
NHLRC4	0.28
NKAIN4	0.28
NPTX2	0.28
OSBPL1A	0.28
OSMR	0.28
OTOP2	0.28
PCDH15	0.28
PCDHGA11	0.28
PDLIM7	0.28
PPFIA4	0.28
PPP1R12A	0.28
PRDM2	0.28
PRKD3	0.28
PRRT1	0.28
PTGER4P2-CDK2AP2P2	0.28
PTH2	0.28
PTPRS	0.28
RAB2B	0.28
RASAL3	0.28
RBM17	0.28
REM1	0.28
RNASE6	0.28
SEMA6D	0.28
SLC25A51	0.28
SLC35F2	0.28
SMOC2	0.28
SNX3	0.28
SPIN2A	0.28
SPRED3	0.28
SRI	0.28
TFE3	0.28
TFEC	0.28
TGFBI	0.28
TIGAR	0.28
TMEM47	0.28
TPSD1	0.28
TPTE2P6	0.28
TUB	0.28
UHRF1	0.28
UNC80	0.28
WNT2	0.28
ZNF25	0.28
ZNF366	0.28
ZNF423	0.28
MARCH3	0.27
AARD	0.27
ABCC1	0.27
ACVRL1	0.27
ADORA3	0.27
AGTPBP1	0.27
AMIGO2	0.27
AMPD3	0.27
ANKDD1A	0.27
ANKRD6	0.27
AOAH	0.27
ASNS	0.27
AZIN2	0.27
BRD7P3	0.27
BTBD19	0.27
BTK	0.27
C11ORF63	0.27
C15ORF57	0.27
C2ORF88	0.27
C3ORF38	0.27
CA5BP1	0.27
CCL3L3	0.27
CCM2L	0.27
CD59	0.27
CDYL2	0.27
CERKL	0.27
CR1	0.27
CRIP2	0.27
CRYBG3	0.27
DAND5	0.27
DBN1	0.27
DLGAP3	0.27
DMPK	0.27
DNAH17	0.27
DUSP11	0.27
DZIP1	0.27
ELF4	0.27
EXTL3	0.27
EZR	0.27
F3	0.27
FAM66C	0.27
FAM81B	0.27
FCGR3A	0.27
FGD1	0.27
FOXM1	0.27
FZD8	0.27
G6PC3	0.27
GALNT16	0.27
GIMAP7	0.27
GINS3	0.27
GLYATL2	0.27
GNPTAB	0.27
GPN1	0.27
GPR61	0.27
GRK5	0.27
GSG2	0.27
GTSE1	0.27
HOXB2	0.27
HOXD3	0.27
HPCAL4	0.27
HRH2	0.27
IL2RA	0.27
IL34	0.27
IRX6	0.27
LAIR1	0.27
LBH	0.27
LDB3	0.27
LILRB2	0.27
LLGL1	0.27
LMO3	0.27
LOC100128288	0.27
LRRC70	0.27
MAX	0.27
MMRN2	0.27
MOB3A	0.27
MYO9B	0.27
NCDN	0.27
NIPSNAP3B	0.27
NLGN3	0.27
NLRC3	0.27
NOVA2	0.27
NPTX1	0.27
NR2F2	0.27
OGN	0.27
PALM2-AKAP2	0.27
PCDHGA12	0.27
PCSK1N	0.27
PDP1	0.27
PIEZO1	0.27
PLAUR	0.27
PODN	0.27
POU2F3	0.27
PPM1F	0.27
PRKRA	0.27
RASD2	0.27
RBMS1	0.27
RGS19	0.27
RGS2	0.27
RPL23AP82	0.27
RUNX1	0.27
S1PR1	0.27
SCN10A	0.27
SH3GL1	0.27
SLC18A3	0.27
SLC24A4	0.27
SLC44A2	0.27
STON2	0.27
STXBP1	0.27
STYK1	0.27
SYNDIG1	0.27
SYTL3	0.27
SYTL5	0.27
TAX1BP3	0.27
TBC1D20	0.27
TGM5	0.27
TIMP3	0.27
TLN1	0.27
TMEFF1	0.27
TMIGD2	0.27
TNIK	0.27
TNXB	0.27
TP53BP1	0.27
TRIP10	0.27
TTLL1	0.27
TUBBP6	0.27
UNC13C	0.27
USP11	0.27
USP46	0.27
USP53	0.27
VEGFC	0.27
VPS37B	0.27
WDR47	0.27
ZAK	0.27
ZBED5	0.27
ADCYAP1	0.26
ADGRB3	0.26
ADIPOQ	0.26
AKAP2	0.26
ASCC1	0.26
ATF7IP	0.26
ATMIN	0.26
ATP2C1	0.26
BCL6B	0.26
BTBD1	0.26
C21ORF91	0.26
C7	0.26
CAP1	0.26
CARD6	0.26
CARMN	0.26
CBFB	0.26
CD53	0.26
CD82	0.26
CDC25B	0.26
CDK16	0.26
CDR2L	0.26
CENPO	0.26
CHIA	0.26
CLEC3B	0.26
DLGAP1	0.26
DMRT2	0.26
DNAL1	0.26
DOCK1	0.26
DPEP2	0.26
EBF2	0.26
EGFLAM	0.26
EGR2	0.26
EHBP1L1	0.26
EIF4E3	0.26
[truncated: 18,439 more rows]
[truncated: 1 more columns]
