# Supplementary material for: Dysregulated paired related homeobox 1 impacts on hepatocellular carcinoma phenotypes
Source: BMC Cancer. 2021 Sep 8;21:1006. doi: 10.1186/s12885-021-08637-3 (PMC8424914; doi:10.1186/s12885-021-08637-3)
Supplement: Supplementary file 3 — Additional file 3: Table S10. Genes differentially expressed in PRRX1-high tumours relative to PRRX1-low tumours. [file 12885_2021_8637_MOESM3_ESM.xlsx]

## Sheet: Tabelle1
SUPPLEMENTARY FILE 3
Dysregulated Paired related homeobox 1 impacts on hepatocellular carcinoma phenotypes
Weronika Piorońska, Zeribe Chike Nwosu, Mei Han, Michael Büttner, Matthias Philip Ebert, Steven Dooley, Christoph Meyer.
Table S10. Genes differentially expressed in PRRX1-high tumours relative to PRRX1-low tumours
TGCAid	Gene symbols	logFC	Ave Expr	P,Value	adj,P,Val	Neg log p	Entrez
PRRX1|5396	PRRX1	0.639754	2.3514	4.88e-48	5.65e-44	47.3117	5396
CTHRC1|115908	CTHRC1	0.467755	2.52766	6.58e-16	4.68e-14	15.1819	115908
CCDC80|151887	CCDC80	0.461794	2.92116	1.09e-26	9.75e-24	25.9611	151887
HTRA3|94031	HTRA3	0.442821	2.57533	7.15e-16	5.02e-14	15.1459	94031
VCAN|1462	VCAN	0.424316	2.98613	4.65e-21	8.3e-19	20.3321	1462
THBS2|7058	THBS2	0.419382	3.04917	4.9e-18	5.26e-16	17.3097	7058
ZNF469|84627	ZNF469	0.374819	2.17698	9.75e-19	1.18e-16	18.0108	84627
GAL3ST4|79690	GAL3ST4	0.373661	2.37419	2.45e-21	4.66e-19	20.6102	79690
ITGA11|22801	ITGA11	0.354409	2.47826	1.39e-11	3.87e-10	10.8577	22801
GLT8D2|83468	GLT8D2	0.354312	2.08248	3.2e-12	1.06e-10	11.4953	83468
MMP9|4318	MMP9	0.344972	2.84012	2.56e-10	5.43e-09	9.5917	4318
GEM|2669	GEM	0.342965	2.73308	1.58e-18	1.81e-16	17.8023	2669
SCD5|79966	SCD5	0.338895	2.33864	4.28e-13	1.73e-11	12.3683	79966
ALOX5|240	ALOX5	0.327688	2.5976	2.39e-15	1.48e-13	14.6209	240
ADAM6|8755	ADAM6	0.326911	3.339	1.19e-11	3.4e-10	10.9239	8755
MAP1A|4130	MAP1A	0.324719	2.48091	8.91e-22	1.91e-19	21.0502	4130
LEPREL2|10536	LEPREL2	0.322613	2.4916	1.07e-10	2.48e-09	9.97237	10536
GPRIN3|285513	GPRIN3	0.322337	2.29333	2.88e-12	9.72e-11	11.5409	285513
MMP2|4313	MMP2	0.320868	3.13228	2.18e-26	1.68e-23	25.6615	4313
CACNA1H|8912	CACNA1H	0.319644	2.82869	3.35e-08	4.18e-07	7.47492	8912
COL5A1|1289	COL5A1	0.311759	3.21007	6.04e-25	2.8e-22	24.2192	1289
SMOC2|64094	SMOC2	0.30923	2.80715	7.94e-16	5.53e-14	15.1002	64094
ABI3BP|25890	ABI3BP	0.307814	2.29799	5.42e-07	4.95e-06	6.26593	25890
PAPLN|89932	PAPLN	0.302168	2.74362	3.93e-09	6.12e-08	8.40541	89932
HOPX|84525	HOPX	0.300354	2.40491	1.51e-17	1.55e-15	16.821	84525
CACNA1C|775	CACNA1C	0.299678	2.4395	5.43e-16	4.06e-14	15.2652	775
PMEPA1|56937	PMEPA1	0.29915	2.95615	2.39e-22	6.16e-20	21.6212	56937
CHST1|8534	CHST1	0.296944	2.56048	1.43e-16	1.19e-14	15.844	8534
ANTXR1|84168	ANTXR1	0.296286	2.99503	4.16e-26	2.68e-23	25.3804	84168
AEBP1|165	AEBP1	0.296115	3.2649	2.05e-19	2.89e-17	18.6886	165
BCL2A1|597	BCL2A1	0.293592	2.08523	1.46e-06	1.15e-05	5.83703	597
LXN|56925	LXN	0.292048	2.50823	1.24e-22	3.41e-20	21.9076	56925
XYLT1|64131	XYLT1	0.291883	2.24154	5.37e-15	3.14e-13	14.2701	64131
MYH11|4629	MYH11	0.287491	3.0098	1.17e-14	6.24e-13	13.9321	4629
HSPB8|26353	HSPB8	0.28669	2.83431	2.83e-09	4.59e-08	8.54893	26353
CERCAM|51148	CERCAM	0.286396	2.7402	1.56e-14	8.16e-13	13.8077	51148
CLIC5|53405	CLIC5	0.285799	2.4092	4.35e-10	8.7e-09	9.36163	53405
APOBEC3C|27350	APOBEC3C	0.285635	2.3619	1.2e-13	5.3e-12	12.92	27350
EDNRA|1909	EDNRA	0.284637	2.61278	2.59e-23	8.1e-21	22.5872	1909
MRC2|9902	MRC2	0.284035	2.93749	2.32e-19	3.2e-17	18.6349	9902
CSF2RA|1438	CSF2RA	0.281705	2.39264	4.46e-09	6.82e-08	8.35038	1438
MNDA|4332	MNDA	0.281338	2.40164	4.43e-11	1.1e-09	10.3538	4332
ITK|3702	ITK	0.280717	2.23677	3.59e-08	4.42e-07	7.44541	3702
GABBR1|2550	GABBR1	0.280648	2.48494	4.51e-13	1.8e-11	12.3459	2550
MLLT3|4300	MLLT3	0.277089	2.34214	1.46e-09	2.56e-08	8.8357	4300
RCAN2|10231	RCAN2	0.275802	2.7735	3.14e-19	4.23e-17	18.5033	10231
TM6SF1|53346	TM6SF1	0.274861	2.17425	3.04e-16	2.36e-14	15.5177	53346
SIGLEC10|89790	SIGLEC10	0.273759	2.35932	3.77e-12	1.23e-10	11.4242	89790
CHST11|50515	CHST11	0.273491	2.50762	5.11e-13	2.01e-11	12.2915	50515
EMILIN1|11117	EMILIN1	0.272873	3.09407	3.94e-19	5.19e-17	18.4047	11117
COL1A1|1277	COL1A1	0.272293	3.60132	2.86e-24	1.07e-21	23.5434	1277
EDA|1896	EDA	0.272292	2.51374	2.49e-08	3.22e-07	7.6038	1896
PCNXL2|80003	PCNXL2	0.271884	2.34441	2.83e-07	2.81e-06	6.54787	80003
GPBAR1|151306	GPBAR1	0.271248	2.12995	5.09e-07	4.69e-06	6.29322	151306
SNAI1|6615	SNAI1	0.271161	2.43719	1.39e-10	3.13e-09	9.8568	6615
FOXS1|2307	FOXS1	0.271127	2.36352	5.18e-09	7.8e-08	8.28579	2307
EMB|133418	EMB	0.271063	2.66656	3.16e-18	3.52e-16	17.5006	133418
MGP|4256	MGP	0.270525	3.1738	2.07e-21	4e-19	20.6838	4256
IL12RB1|3594	IL12RB1	0.270239	2.16555	7.38e-09	1.08e-07	8.13165	3594
CPNE5|57699	CPNE5	0.268724	2.25032	5.26e-10	1.03e-08	9.2787	57699
SPP1|6696	SPP1	0.26569	3.41391	2.63e-06	1.96e-05	5.57975	6696
WDFY4|57705	WDFY4	0.265404	2.44672	1.26e-10	2.86e-09	9.90109	57705
ASPN|54829	ASPN	0.264397	2.93325	2.56e-12	8.76e-11	11.5913	54829
COL1A2|1278	COL1A2	0.263259	3.53652	3.59e-30	6.92e-27	29.4455	1278
CNN1|1264	CNN1	0.263046	2.61014	9.39e-11	2.21e-09	10.0272	1264
MXRA8|54587	MXRA8	0.26197	2.8885	1.65e-17	1.63e-15	16.7823	54587
COL3A1|1281	COL3A1	0.26068	3.5573	2.78e-26	2.02e-23	25.5554	1281
CYTIP|9595	CYTIP	0.259934	2.56952	5.72e-12	1.78e-10	11.2426	9595
OLFML2B|25903	OLFML2B	0.259755	2.89564	9.16e-31	2.12e-27	30.0383	25903
PLXDC2|84898	PLXDC2	0.259291	2.51833	1.44e-11	3.99e-10	10.843	84898
SLC6A6|6533	SLC6A6	0.25929	2.80424	1.81e-12	6.41e-11	11.7413	6533
CD200|4345	CD200	0.259283	2.57003	1.94e-22	5.12e-20	21.7114	4345
GUCY1A3|2982	GUCY1A3	0.257325	2.91648	6.65e-21	1.17e-18	20.1773	2982
RIPK3|11035	RIPK3	0.256156	2.19735	1.19e-12	4.35e-11	11.9257	11035
GGT5|2687	GGT5	0.256078	3.05281	2.68e-15	1.64e-13	14.5726	2687
NEXN|91624	NEXN	0.256065	2.50811	1.16e-12	4.27e-11	11.9355	91624
ARHGAP22|58504	ARHGAP22	0.255577	2.19702	6.5e-09	9.58e-08	8.18676	58504
PSTPIP1|9051	PSTPIP1	0.255076	2.29528	2.24e-06	1.69e-05	5.64987	9051
COL15A1|1306	COL15A1	0.254813	3.10008	4.21e-23	1.25e-20	22.3761	1306
PTPLAD2|401494	PTPLAD2	0.25476	2.25613	6.55e-16	4.68e-14	15.1836	401494
LRRK1|79705	LRRK1	0.253797	2.37509	1.22e-14	6.47e-13	13.9145	79705
LTB|4050	LTB	0.253587	2.79985	1.53e-10	3.41e-09	9.81514	4050
HDGFRP3|50810	HDGFRP3	0.25314	2.52953	1.14e-19	1.72e-17	18.9417	50810
MRVI1|10335	MRVI1	0.250899	2.71249	2.57e-22	6.47e-20	21.5901	10335
MYOF|26509	MYOF	0.25013	2.97273	1.72e-25	9.47e-23	24.7653	26509
CCR5|1234	CCR5	0.248988	2.51168	9.92e-12	2.9e-10	11.0034	1234
ARMCX2|9823	ARMCX2	0.247887	2.5111	9.5e-19	1.17e-16	18.0222	9823
CHSY3|337876	CHSY3	0.247635	2.22096	2.65e-08	3.41e-07	7.57695	337876
COL6A3|1293	COL6A3	0.246314	3.3486	5.83e-31	1.69e-27	30.2341	1293
IGF1R|3480	IGF1R	0.245062	2.6224	4.35e-12	1.4e-10	11.3618	3480
PARM1|25849	PARM1	0.245017	2.73973	9.95e-17	8.6e-15	16.0022	25849
PLXDC1|57125	PLXDC1	0.244817	2.79507	2.52e-23	8.1e-21	22.5985	57125
CD2|914	CD2	0.242305	2.71691	7.11e-11	1.72e-09	10.1479	914
LZTS1|11178	LZTS1	0.241846	2.74138	6.57e-25	2.93e-22	24.1821	11178
BASP1|10409	BASP1	0.241617	2.67814	7.79e-12	2.35e-10	11.1086	10409
RTN1|6252	RTN1	0.241278	2.35237	2.75e-08	3.53e-07	7.56104	6252
SAMSN1|64092	SAMSN1	0.240408	2.48374	3.96e-12	1.28e-10	11.4027	64092
KLHL6|89857	KLHL6	0.239446	2.52284	4.52e-18	4.9e-16	17.3446	89857
NXN|64359	NXN	0.239078	2.84248	3.96e-10	7.98e-09	9.40257	64359
CD3E|916	CD3E	0.238167	2.78259	6.33e-12	1.95e-10	11.1987	916
JAK3|3718	JAK3	0.237254	2.7942	2.14e-16	1.72e-14	15.6701	3718
LPAR5|57121	LPAR5	0.23547	2.14743	3.16e-08	3.98e-07	7.49965	57121
APLNR|187	APLNR	0.235389	3.06698	1.58e-13	6.76e-12	12.8026	187
LOC728264|728264	LOC728264	0.234554	2.40494	3.15e-10	6.58e-09	9.50129	728264
DOCK10|55619	DOCK10	0.232414	2.69692	3.42e-15	2.06e-13	14.4661	55619
OSBPL10|114884	OSBPL10	0.231266	2.50797	4.71e-11	1.16e-09	10.3273	114884
SEL1L3|23231	SEL1L3	0.231106	3.11494	3.31e-13	1.37e-11	12.4807	23231
FBN1|2200	FBN1	0.229866	3.13271	1.24e-20	2.08e-18	19.9073	2200
GPR124|25960	GPR124	0.229806	3.07018	6.37e-26	3.89e-23	25.1956	25960
PTPRS|5802	PTPRS	0.229212	2.60841	0.000199365	0.000827677	3.70035	5802
LCK|3932	LCK	0.229092	2.61157	1.13e-10	2.61e-09	9.94511	3932
NOX4|50507	NOX4	0.228676	2.07142	5.77e-06	3.87e-05	5.23907	50507
MAP4K1|11184	MAP4K1	0.228513	2.49954	1.85e-09	3.16e-08	8.73314	11184
TGFB2|7042	TGFB2	0.228053	2.62333	7.63e-08	8.69e-07	7.11752	7042
UBASH3B|84959	UBASH3B	0.227564	2.4989	1.02e-11	2.95e-10	10.993	84959
SLAMF7|57823	SLAMF7	0.22746	2.65736	1.03e-09	1.88e-08	8.9873	57823
DPYSL3|1809	DPYSL3	0.227425	3.00862	1.8e-21	3.53e-19	20.7451	1809
FRZB|2487	FRZB	0.227029	2.81865	6.25e-13	2.38e-11	12.2042	2487
DOCK2|1794	DOCK2	0.226344	2.75815	4.41e-14	2.11e-12	13.3559	1794
BACE2|25825	BACE2	0.225024	2.97056	7.79e-10	1.47e-08	9.1082	25825
C13orf18|80183	C13orf18	0.224795	2.04455	1.5e-05	8.85e-05	4.82454	80183
SLAMF6|114836	SLAMF6	0.224567	2.26974	8.74e-07	7.46e-06	6.0587	114836
SPIRE1|56907	SPIRE1	0.224248	2.77643	7.52e-12	2.28e-10	11.1235	56907
ITGA3|3675	ITGA3	0.223468	2.97365	6.01e-16	4.38e-14	15.2214	3675
SLFN13|146857	SLFN13	0.222956	2.48982	1.29e-05	7.78e-05	4.88803	146857
TSPYL5|85453	TSPYL5	0.221739	2.24072	1.55e-10	3.42e-09	9.81094	85453
ITGA4|3676	ITGA4	0.221096	2.68135	1.82e-16	1.48e-14	15.7408	3676
PDE5A|8654	PDE5A	0.220984	2.57886	1.74e-14	8.99e-13	13.7598	8654
N4BP3|23138	N4BP3	0.220944	2.3499	4.04e-09	6.26e-08	8.39412	23138
CYTSB|92521	CYTSB	0.220846	2.64805	2.25e-10	4.87e-09	9.64822	92521
AOAH|313	AOAH	0.220703	2.5207	1.83e-07	1.89e-06	6.7376	313
TLR2|7097	TLR2	0.220571	2.71412	5.83e-11	1.42e-09	10.2341	7097
ENO2|2026	ENO2	0.219874	2.52188	2.98e-08	3.79e-07	7.52521	2026
ITGAM|3684	ITGAM	0.21896	2.80306	2.02e-12	7.04e-11	11.6956	3684
IL2RG|3561	IL2RG	0.217857	3.0156	3.53e-14	1.72e-12	13.4521	3561
BATF|10538	BATF	0.217671	2.4552	2.09e-05	0.000118166	4.6793	10538
F13A1|2162	F13A1	0.217524	2.74746	1.1e-06	9.06e-06	5.95876	2162
OSMR|9180	OSMR	0.217363	2.89679	1.76e-07	1.83e-06	6.75367	9180
COL4A4|1286	COL4A4	0.217339	2.4155	2.25e-05	0.00012597	4.64752	1286
SPINT2|10653	SPINT2	0.216459	2.92373	1.29e-07	1.39e-06	6.8884	10653
GUCY1B3|2983	GUCY1B3	0.215318	2.82262	1.6e-19	2.31e-17	18.7968	2983
TRERF1|55809	TRERF1	0.215075	2.43309	2.76e-16	2.16e-14	15.5585	55809
CTSK|1513	CTSK	0.214928	2.86653	4.98e-16	3.77e-14	15.3024	1513
LOXL3|84695	LOXL3	0.214596	2.16777	2.79e-09	4.54e-08	8.55404	84695
STMN3|50861	STMN3	0.214062	2.65819	5.37e-10	1.05e-08	9.27036	50861
LTBP2|4053	LTBP2	0.213747	3.13244	8.22e-15	4.58e-13	14.085	4053
MTHFD2|10797	MTHFD2	0.213566	2.71817	3.82e-18	4.21e-16	17.4183	10797
CD24|100133941	CD24	0.213166	3.31751	0.000348509	0.00135192	3.45779	100133941
CRIP1|1396	CRIP1	0.213146	2.93716	9.29e-15	5.08e-13	14.0318	1396
SLAMF8|56833	SLAMF8	0.212821	2.83003	1.89e-15	1.2e-13	14.7235	56833
ATP2A3|489	ATP2A3	0.21215	2.94215	1.33e-16	1.12e-14	15.877	489
LHFP|10186	LHFP	0.211711	2.99651	4.42e-25	2.23e-22	24.3542	10186
PAMR1|25891	PAMR1	0.211346	2.40853	3.51e-07	3.39e-06	6.45442	25891
CSF2RB|1439	CSF2RB	0.211078	2.62151	1.92e-15	1.22e-13	14.7159	1439
GJC1|10052	GJC1	0.210422	2.69055	1.96e-17	1.89e-15	16.7086	10052
P2RY13|53829	P2RY13	0.21039	2.25841	5.09e-06	3.46e-05	5.29336	53829
PLAGL1|5325	PLAGL1	0.210379	2.39792	1.71e-07	1.79e-06	6.76641	5325
PLAT|5327	PLAT	0.210026	2.93542	1.09e-13	4.84e-12	12.9624	5327
GBP5|115362	GBP5	0.209261	2.7449	8.43e-08	9.47e-07	7.07404	115362
DOCK8|81704	DOCK8	0.209132	2.88275	8.61e-15	4.73e-13	14.0651	81704
SPN|6693	SPN	0.208529	2.58438	2.01e-13	8.54e-12	12.6964	6693
NOTCH3|4854	NOTCH3	0.207872	3.29569	1.57e-29	2.28e-26	28.8031	4854
GAS7|8522	GAS7	0.207335	2.75912	2.68e-15	1.64e-13	14.5716	8522
TMEM159|57146	TMEM159	0.20701	2.40669	1.83e-09	3.15e-08	8.73643	57146
OSBPL5|114879	OSBPL5	0.206836	2.68581	1.74e-15	1.13e-13	14.7592	114879
CELF2|10659	CELF2	0.20664	2.74075	4.1e-18	4.49e-16	17.3868	10659
CCL2|6347	CCL2	0.206518	2.91962	1.62e-10	3.56e-09	9.79135	6347
PFKP|5214	PFKP	0.206455	2.89735	3.49e-10	7.21e-09	9.45657	5214
LILRB4|11006	LILRB4	0.206399	2.67959	2.87e-09	4.63e-08	8.54248	11006
DGKA|1606	DGKA	0.20615	2.7234	4.92e-17	4.56e-15	16.3083	1606
PIK3R6|146850	PIK3R6	0.205899	2.08104	6.03e-07	5.42e-06	6.21992	146850
PTPRC|5788	PTPRC	0.205839	2.97541	6.19e-14	2.87e-12	13.2086	5788
OLFML2A|169611	OLFML2A	0.205764	2.95498	6.88e-17	6.28e-15	16.1622	169611
FUT8|2530	FUT8	0.204996	2.57376	1.75e-12	6.23e-11	11.7559	2530
IKZF1|10320	IKZF1	0.204763	2.70946	1.45e-15	9.55e-14	14.8386	10320
PLAUR|5329	PLAUR	0.204259	2.75226	2.55e-14	1.28e-12	13.5935	5329
DLG3|1741	DLG3	0.204212	2.66632	5.51e-07	5e-06	6.25914	1741
MYO1G|64005	MYO1G	0.20409	2.56036	4.54e-09	6.91e-08	8.34329	64005
CD300LF|146722	CD300LF	0.203674	2.17887	3.52e-07	3.39e-06	6.45407	146722
FYB|2533	FYB	0.203604	2.80132	7.13e-14	3.25e-12	13.147	2533
TPPP3|51673	TPPP3	0.203359	2.72913	8.17e-12	2.45e-10	11.0877	51673
PMP22|5376	PMP22	0.203359	2.97177	4.87e-22	1.15e-19	21.3129	5376
AKT3|10000	AKT3	0.202595	2.74956	8.64e-16	5.89e-14	15.0634	10000
CCDC102B|79839	CCDC102B	0.202577	2.5019	9.63e-19	1.17e-16	18.0165	79839
COL6A2|1292	COL6A2	0.202369	3.48418	4.71e-28	4.96e-25	27.327	1292
CD8A|925	CD8A	0.20205	2.58407	5.11e-06	3.47e-05	5.29145	925
ARHGAP9|64333	ARHGAP9	0.202003	2.65759	3.6e-11	9.15e-10	10.4435	64333
PTK7|5754	PTK7	0.201866	2.79994	1.68e-06	1.31e-05	5.77546	5754
PRKCB|5579	PRKCB	0.2018	2.51192	8.64e-09	1.25e-07	8.06326	5579
LOC100130776|100130776	LOC100130776	0.201589	2.37608	2.89e-11	7.43e-10	10.5396	100130776
CHST3|9469	CHST3	0.201461	2.73838	2.7e-14	1.35e-12	13.5685	9469
GPX8|493869	GPX8	0.201446	2.68625	5.93e-16	4.35e-14	15.2271	493869
RAI2|10742	RAI2	0.201174	2.56411	1.15e-09	2.08e-08	8.93962	10742
IL18|3606	IL18	0.20111	2.61897	5.54e-09	8.3e-08	8.25636	3606
CDR2L|30850	CDR2L	0.201037	2.7231	1.35e-16	1.13e-14	15.8708	30850
EMR2|30817	EMR2	0.20094	2.41594	1.18e-09	2.14e-08	8.92683	30817
VAV1|7409	VAV1	0.200851	2.5943	2.11e-09	3.56e-08	8.67524	7409
AFAP1L2|84632	AFAP1L2	0.20059	2.49259	8.28e-16	5.71e-14	15.0819	84632
TIMP1|7076	TIMP1	0.199809	3.57418	2.21e-15	1.39e-13	14.656	7076
SUSD2|56241	SUSD2	0.19856	2.77491	1.34e-06	1.07e-05	5.87276	56241
LY75|4065	LY75	0.198046	2.48918	1.36e-09	2.4e-08	8.8676	4065
CRYAB|1410	CRYAB	0.197835	2.74582	3.32e-06	2.4e-05	5.47905	1410
PLAU|5328	PLAU	0.197593	2.90374	1.24e-27	1.19e-24	26.9075	5328
ABR|29	ABR	0.197239	3.02766	1.99e-23	6.58e-21	22.7014	29
VILL|50853	VILL	0.196484	2.19257	5.24e-08	6.21e-07	7.28045	50853
CLEC11A|6320	CLEC11A	0.196378	2.69759	2.5e-10	5.32e-09	9.60286	6320
ODF2L|57489	ODF2L	0.196154	2.50735	3.54e-10	7.28e-09	9.45084	57489
EIF4E3|317649	EIF4E3	0.19581	2.87354	1.05e-11	3.04e-10	10.9793	317649
FGFR1|2260	FGFR1	0.195796	2.93915	9.35e-14	4.22e-12	13.029	2260
GLIPR2|152007	GLIPR2	0.195533	2.8599	1.05e-20	1.79e-18	19.9785	152007
IGFBP5|3488	IGFBP5	0.195217	3.34385	1.05e-15	7.1e-14	14.977	3488
PGF|5228	PGF	0.194843	2.839	8.35e-15	4.61e-13	14.0783	5228
ARHGAP15|55843	ARHGAP15	0.194205	2.48216	6.62e-11	1.61e-09	10.1789	55843
KCTD12|115207	KCTD12	0.193642	3.13329	3.33e-26	2.27e-23	25.4774	115207
F2R|2149	F2R	0.193453	3.12566	8.22e-22	1.8e-19	21.0853	2149
CD48|962	CD48	0.192999	2.77187	1.56e-11	4.3e-10	10.8068	962
PCDH17|27253	PCDH17	0.192793	2.71961	1.4e-11	3.9e-10	10.8542	27253
SLA|6503	SLA	0.192647	2.85772	8.26e-15	4.58e-13	14.0832	6503
MSRB3|253827	MSRB3	0.192281	2.84237	2.06e-14	1.05e-12	13.6858	253827
RAB31|11031	RAB31	0.192198	3.01607	1.26e-24	5.05e-22	23.898	11031
SLFN12|55106	SLFN12	0.191332	2.11346	5.13e-05	0.000258323	4.28951	55106
SYT11|23208	SYT11	0.191231	2.73982	1.12e-19	1.71e-17	18.9508	23208
GJA5|2702	GJA5	0.191107	2.88159	1.09e-10	2.51e-09	9.96281	2702
UNC5B|219699	UNC5B	0.19104	3.011	8.46e-19	1.05e-16	18.0727	219699
MECOM|2122	MECOM	0.190796	2.77679	2.58e-16	2.05e-14	15.5883	2122
CD248|57124	CD248	0.190579	3.01454	8.37e-25	3.59e-22	24.0773	57124
TMEM173|340061	TMEM173	0.190311	2.9057	3.1e-21	5.79e-19	20.5092	340061
TMEM45A|55076	TMEM45A	0.190059	3.02049	5.18e-05	0.000260397	4.28585	55076
CCND2|894	CCND2	0.189662	2.89436	7.18e-22	1.63e-19	21.1437	894
PFKFB3|5209	PFKFB3	0.189581	3.12823	6.34e-13	2.41e-11	12.1979	5209
FHL2|2274	FHL2	0.189227	2.85877	9.48e-08	1.05e-06	7.02337	2274
C1QTNF1|114897	C1QTNF1	0.189218	3.04608	5.28e-09	7.93e-08	8.27758	114897
AQP1|358	AQP1	0.189042	3.36008	3.91e-16	3.02e-14	15.4077	358
PTGER4|5734	PTGER4	0.188934	2.54807	8.5e-10	1.59e-08	9.07051	5734
IRAK3|11213	IRAK3	0.188788	2.48652	4.4e-10	8.79e-09	9.35634	11213
S100A4|6275	S100A4	0.188693	3.05981	1.44e-13	6.26e-12	12.8406	6275
HAVCR2|84868	HAVCR2	0.188666	2.78331	5.35e-14	2.5e-12	13.2713	84868
SEMA4A|64218	SEMA4A	0.188634	2.5283	6.12e-08	7.15e-07	7.21318	64218
CD37|951	CD37	0.188561	2.85128	4.07e-16	3.12e-14	15.3904	951
SOCS3|9021	SOCS3	0.188169	3.17066	9.42e-15	5.12e-13	14.026	9021
SLC8A1|6546	SLC8A1	0.187936	2.48979	2.31e-12	7.96e-11	11.6366	6546
CXCR4|7852	CXCR4	0.187903	3.18447	1.52e-22	4.1e-20	21.8176	7852
MAPK13|5603	MAPK13	0.187705	2.65185	0.000890893	0.00304467	3.05017	5603
LBH|81606	LBH	0.187587	3.17755	6.43e-30	1.06e-26	29.1917	81606
SULF2|55959	SULF2	0.187113	3.26416	1.35e-14	7.16e-13	13.8684	55959
FAM105A|54491	FAM105A	0.187018	2.52401	3.67e-09	5.74e-08	8.43557	54491
ECM1|1893	ECM1	0.186752	2.81873	1.66e-11	4.54e-10	10.7804	1893
PTPRE|5791	PTPRE	0.186233	2.80293	8e-17	7.13e-15	16.0969	5791
SLC2A6|11182	SLC2A6	0.186218	2.85048	3.49e-08	4.34e-07	7.45737	11182
FPR3|2359	FPR3	0.185908	2.82626	4.44e-14	2.11e-12	13.3527	2359
AXL|558	AXL	0.185854	2.96285	1.31e-20	2.17e-18	19.883	558
BGN|633	BGN	0.185827	3.54331	4.76e-17	4.45e-15	16.322	633
GPR65|8477	GPR65	0.185646	2.23526	8.3e-08	9.33e-07	7.08076	8477
ITM2A|9452	ITM2A	0.185581	2.74818	8.49e-08	9.5e-07	7.07114	9452
EPSTI1|94240	EPSTI1	0.185233	2.72424	1.12e-05	6.85e-05	4.95226	94240
ADAMTSL2|9719	ADAMTSL2	0.185211	2.93553	0.000220016	0.000902416	3.65755	9719
NCKAP1L|3071	NCKAP1L	0.185016	2.86985	5.66e-13	2.19e-11	12.2473	3071
IFI16|3428	IFI16	0.184998	3.17845	1.07e-23	3.76e-21	22.9698	3428
S100A6|6277	S100A6	0.18472	3.33584	3.13e-14	1.54e-12	13.5044	6277
ST8SIA4|7903	ST8SIA4	0.184683	2.70653	5.15e-19	6.63e-17	18.2885	7903
ZFP3|124961	ZFP3	0.184575	2.13702	0.000223549	0.000915287	3.65063	124961
TGFB3|7043	TGFB3	0.184304	2.91487	2.51e-15	1.55e-13	14.6008	7043
ADORA3|140	ADORA3	0.184104	2.41212	4.83e-07	4.48e-06	6.31618	140
LOC96610|96610	LOC96610	0.183924	3.38984	3.46e-10	7.16e-09	9.46096	96610
CYBB|1536	CYBB	0.183887	2.99877	3.17e-12	1.05e-10	11.4987	1536
AMPD3|272	AMPD3	0.183878	2.52533	5.27e-10	1.03e-08	9.27825	272
FSTL3|10272	FSTL3	0.183587	3.1253	2.64e-10	5.56e-09	9.57789	10272
NFASC|23114	NFASC	0.183456	2.74913	3.95e-08	4.82e-07	7.40352	23114
SEMA6D|80031	SEMA6D	0.183404	2.30368	2.15e-05	0.00012124	4.66709	80031
HOXB3|3213	HOXB3	0.183364	2.41419	9.22e-09	1.33e-07	8.03525	3213
GLIS3|169792	GLIS3	0.183	2.76224	2.25e-05	0.000126012	4.64717	169792
SOCS1|8651	SOCS1	0.182685	2.62764	1.25e-07	1.35e-06	6.90354	8651
LTBP4|8425	LTBP4	0.182499	3.1914	2.06e-12	7.17e-11	11.6859	8425
PDLIM3|27295	PDLIM3	0.182389	2.90739	4.18e-10	8.38e-09	9.37856	27295
HLA-DQA1|3117	HLA-DQA1	0.182312	3.1591	2.31e-11	6.08e-10	10.6355	3117
RUNX3|864	RUNX3	0.182019	2.69512	9.91e-12	2.9e-10	11.004	864
GBGT1|26301	GBGT1	0.181951	2.41281	2.45e-12	8.4e-11	11.6109	26301
MAP1B|4131	MAP1B	0.181802	3.02309	3.28e-20	5.2e-18	19.4848	4131
CD52|1043	CD52	0.181721	2.88678	3.8e-11	9.62e-10	10.4199	1043
NAV1|89796	NAV1	0.181227	2.88226	1.41e-25	8.15e-23	24.8516	89796
EVI2A|2123	EVI2A	0.181191	2.61624	2.08e-12	7.21e-11	11.6824	2123
PCDHB16|57717	PCDHB16	0.180993	2.15857	0.00646657	0.0166197	2.18933	57717
LCP2|3937	LCP2	0.180931	2.90539	4.91e-19	6.39e-17	18.3089	3937
ZEB2|9839	ZEB2	0.180903	2.94451	4.62e-22	1.11e-19	21.3355	9839
MEGF6|1953	MEGF6	0.180528	2.879	3.72e-05	0.000194225	4.42951	1953
IKBKE|9641	IKBKE	0.180285	2.72354	1.6e-05	9.35e-05	4.79581	9641
FMNL1|752	FMNL1	0.180088	2.94479	6.11e-16	4.43e-14	15.2137	752
LAIR1|3903	LAIR1	0.179898	2.90652	4.42e-14	2.11e-12	13.3545	3903
RASSF2|9770	RASSF2	0.179666	2.88046	1.55e-21	3.15e-19	20.8096	9770
FZD8|8325	FZD8	0.179603	2.58554	8.44e-07	7.26e-06	6.07359	8325
NFAM1|150372	NFAM1	0.179532	2.66446	5.67e-12	1.77e-10	11.2464	150372
EBF1|1879	EBF1	0.179435	2.56843	1.28e-10	2.89e-09	9.89397	1879
SLC7A7|9056	SLC7A7	0.179227	2.88897	1.53e-13	6.6e-12	12.8161	9056
PRKX|5613	PRKX	0.178973	2.80062	2.59e-10	5.46e-09	9.58708	5613
PXDN|7837	PXDN	0.178224	3.15914	1.3e-21	2.69e-19	20.8852	7837
ADCY3|109	ADCY3	0.177907	2.92571	2.9e-23	8.84e-21	22.5379	109
CD53|963	CD53	0.177809	3.02667	5.34e-16	4.02e-14	15.2726	963
TESC|54997	TESC	0.17763	2.83054	0.0012819	0.00414205	2.89215	54997
MYL9|10398	MYL9	0.177574	3.34964	3.72e-21	6.84e-19	20.4295	10398
SLC7A1|6541	SLC7A1	0.177472	2.78919	1.77e-05	0.000102005	4.75215	6541
APOBEC3D|140564	APOBEC3D	0.177437	2.28119	8.61e-05	0.000401149	4.06481	140564
CXCL12|6387	CXCL12	0.177313	3.19686	5.15e-09	7.77e-08	8.28836	6387
NNMT|4837	NNMT	0.176934	3.50878	3.26e-06	2.36e-05	5.48716	4837
PROCR|10544	PROCR	0.176856	2.72294	5.99e-13	2.3e-11	12.2222	10544
PHLDA3|23612	PHLDA3	0.176745	2.97161	9.91e-06	6.18e-05	5.00397	23612
BDKRB2|624	BDKRB2	0.176233	2.65412	1.97e-05	0.000111944	4.70619	624
SPG20|23111	SPG20	0.176126	2.79675	6.82e-10	1.3e-08	9.16614	23111
CYBRD1|79901	CYBRD1	0.175939	3.10804	5.53e-13	2.17e-11	12.2572	79901
OXCT1|5019	OXCT1	0.175928	2.42684	8.64e-05	0.000402136	4.0633	5019
EMP1|2012	EMP1	0.175823	3.12546	9.66e-17	8.42e-15	16.0149	2012
KIAA1274|27143	KIAA1274	0.175755	2.84016	8.44e-21	1.46e-18	20.0738	27143
SYK|6850	SYK	0.175676	2.83605	1.71e-12	6.11e-11	11.7662	6850
IL2RB|3560	IL2RB	0.175398	2.78579	1.73e-10	3.79e-09	9.76172	3560
AMIGO2|347902	AMIGO2	0.175319	2.63594	6.4e-06	4.24e-05	5.19365	347902
HS3ST2|9956	HS3ST2	0.175189	2.13916	0.0027458	0.00797184	2.56133	9956
ARHGEF10|9639	ARHGEF10	0.175163	2.6685	1.09e-11	3.16e-10	10.9614	9639
TRPM2|7226	TRPM2	0.174959	2.57373	6.33e-08	7.36e-07	7.19843	7226
ADAP1|11033	ADAP1	0.174742	2.56222	2.67e-05	0.000145331	4.57426	11033
FKBP10|60681	FKBP10	0.174683	3.07575	4.52e-11	1.12e-09	10.3453	60681
CAPG|822	CAPG	0.174201	3.14612	5.28e-10	1.04e-08	9.27736	822
B3GNT7|93010	B3GNT7	0.174144	2.36931	7.06e-05	0.000338313	4.1512	93010
THBD|7056	THBD	0.173636	2.93463	7.58e-14	3.45e-12	13.1202	7056
STAT4|6775	STAT4	0.173255	2.50367	3.9e-05	0.000202977	4.40919	6775
PARVG|64098	PARVG	0.172864	2.8038	7.75e-13	2.91e-11	12.1109	64098
CARD9|64170	CARD9	0.172639	2.08581	0.000315113	0.00124106	3.50153	64170
FAIM3|9214	FAIM3	0.172319	2.51189	1.09e-07	1.19e-06	6.96066	9214
SASH3|54440	SASH3	0.172046	2.82542	1.36e-12	4.91e-11	11.8662	54440
SEMA5A|9037	SEMA5A	0.171725	2.97752	1.85e-09	3.16e-08	8.73339	9037
APOL4|80832	APOL4	0.171417	2.5804	1.89e-06	1.46e-05	5.72252	80832
ABCC1|4363	ABCC1	0.17122	2.98028	2.12e-10	4.63e-09	9.67273	4363
TANC2|26115	TANC2	0.171078	2.65496	1.03e-07	1.13e-06	6.98582	26115
RHOJ|57381	RHOJ	0.171063	2.54775	1.66e-11	4.54e-10	10.781	57381
THY1|7070	THY1	0.171	3.37474	2e-28	2.32e-25	27.6988	7070
GPNMB|10457	GPNMB	0.170944	3.27904	4.08e-15	2.44e-13	14.3893	10457
STON1|11037	STON1	0.170779	2.49266	9.93e-07	8.35e-06	6.00317	11037
AFAP1|60312	AFAP1	0.170682	2.89754	2.81e-14	1.39e-12	13.5511	60312
CNTNAP1|8506	CNTNAP1	0.170644	2.55786	6.83e-07	6.07e-06	6.1655	8506
TRNP1|388610	TRNP1	0.170427	2.86621	0.000815963	0.00283071	3.08833	388610
RIMKLB|57494	RIMKLB	0.170215	2.47993	3.59e-08	4.43e-07	7.44452	57494
BTK|695	BTK	0.170133	2.45156	2.91e-08	3.71e-07	7.53629	695
FOXC1|2296	FOXC1	0.170133	2.51333	2.79e-05	0.00015152	4.55451	2296
LPAR2|9170	LPAR2	0.170097	2.53133	8.08e-06	5.18e-05	5.09263	9170
SLC38A1|81539	SLC38A1	0.169968	3.16908	1.17e-06	9.51e-06	5.93317	81539
CD44|960	CD44	0.169843	3.25691	6.99e-12	2.14e-10	11.1553	960
ENDOD1|23052	ENDOD1	0.169665	2.95828	2.93e-13	1.22e-11	12.5325	23052
KIAA1609|57707	KIAA1609	0.169623	2.59625	2.93e-05	0.000158068	4.53289	57707
RAC2|5880	RAC2	0.169421	3.03433	1.08e-12	3.98e-11	11.9683	5880
SLC45A4|57210	SLC45A4	0.169329	2.81062	8.97e-08	9.99e-07	7.04707	57210
NBL1|4681	NBL1	0.169251	2.97404	4.21e-11	1.05e-09	10.3761	4681
ARHGEF17|9828	ARHGEF17	0.169248	3.06079	1.43e-18	1.66e-16	17.8434	9828
EVI2B|2124	EVI2B	0.168781	2.78046	5.67e-12	1.77e-10	11.2463	2124
ZAP70|7535	ZAP70	0.168762	2.54784	3.32e-06	2.4e-05	5.47932	7535
C2orf55|343990	C2orf55	0.168546	2.47848	3.84e-09	5.98e-08	8.41608	343990
LDOC1|23641	LDOC1	0.168361	2.49906	0.000142125	0.000618169	3.84733	23641
MYO10|4651	MYO10	0.168123	2.92463	5.54e-10	1.08e-08	9.25677	4651
WTIP|126374	WTIP	0.167892	2.4298	9.54e-06	5.99e-05	5.02041	126374
PRKCDBP|112464	PRKCDBP	0.167757	2.83996	1.22e-12	4.44e-11	11.9131	112464
PRDM1|639	PRDM1	0.167115	2.71412	1.43e-15	9.48e-14	14.8457	639
ADAMTS10|81794	ADAMTS10	0.166713	2.82717	4.6e-06	3.17e-05	5.33738	81794
DSEL|92126	DSEL	0.1666	2.75265	5e-05	0.000252429	4.30067	92126
JAG2|3714	JAG2	0.166569	2.97025	5.76e-15	3.34e-13	14.2397	3714
DOCK11|139818	DOCK11	0.166549	2.62357	3.89e-07	3.7e-06	6.41047	139818
ACE|1636	ACE	0.166431	2.86667	5.3e-12	1.67e-10	11.2758	1636
SCRN1|9805	SCRN1	0.16641	2.83479	4.11e-09	6.35e-08	8.38602	9805
HLA-DOA|3111	HLA-DOA	0.166057	2.89739	3.36e-09	5.35e-08	8.47363	3111
ARMCX3|51566	ARMCX3	0.165787	3.06509	1.13e-07	1.23e-06	6.94628	51566
NCF2|4688	NCF2	0.165399	2.87421	1.79e-09	3.09e-08	8.74751	4688
NFATC1|4772	NFATC1	0.165338	2.7615	6.86e-11	1.66e-09	10.1635	4772
ADAMTS7|11173	ADAMTS7	0.165208	2.65495	2.57e-14	1.29e-12	13.5898	11173
SELPLG|6404	SELPLG	0.164967	2.93311	3.67e-14	1.78e-12	13.4356	6404
JAG1|182	JAG1	0.164778	3.22527	1.19e-19	1.76e-17	18.9258	182
CALCRL|10203	CALCRL	0.164691	3.05067	2e-12	7.01e-11	11.6993	10203
TRIM22|10346	TRIM22	0.164671	3.09826	1.08e-10	2.51e-09	9.96477	10346
LY96|23643	LY96	0.164586	2.68603	5.44e-05	0.000270877	4.2644	23643
GNB4|59345	GNB4	0.164323	2.92282	5.95e-23	1.72e-20	22.2258	59345
STX11|8676	STX11	0.164299	2.56253	1.94e-08	2.58e-07	7.71223	8676
FSTL1|11167	FSTL1	0.163944	3.34202	9.5e-20	1.47e-17	19.0223	11167
SLCO3A1|28232	SLCO3A1	0.163767	2.9804	3.22e-14	1.58e-12	13.4926	28232
PODXL|5420	PODXL	0.163715	3.29046	1.51e-24	5.83e-22	23.821	5420
TAGLN|6876	TAGLN	0.163701	3.42327	1.36e-20	2.21e-18	19.8676	6876
SMARCD3|6604	SMARCD3	0.163681	2.73511	4.63e-07	4.32e-06	6.33449	6604
RASAL3|64926	RASAL3	0.163431	2.78463	5.69e-14	2.65e-12	13.245	64926
SLC25A36|55186	SLC25A36	0.162935	2.69756	7.79e-11	1.85e-09	10.1085	55186
SLFN11|91607	SLFN11	0.162733	2.85656	6.67e-15	3.78e-13	14.1761	91607
FLNA|2316	FLNA	0.162555	3.56198	1.87e-23	6.37e-21	22.7286	2316
ADAMTS1|9510	ADAMTS1	0.16239	3.13845	2.14e-14	1.09e-12	13.6703	9510
ELF4|2000	ELF4	0.162367	2.72651	3.85e-11	9.71e-10	10.4142	2000
LRFN4|78999	LRFN4	0.162301	2.40771	1.54e-06	1.21e-05	5.81288	78999
EPB41L3|23136	EPB41L3	0.162117	2.65821	5.64e-08	6.64e-07	7.24878	23136
RCSD1|92241	RCSD1	0.1617	2.82027	6.66e-17	6.12e-15	16.1766	92241
LIMCH1|22998	LIMCH1	0.161667	2.91254	7.77e-08	8.82e-07	7.10974	22998
COTL1|23406	COTL1	0.161649	3.27159	1.08e-18	1.27e-16	17.9681	23406
UNC13D|201294	UNC13D	0.161636	2.79694	3.49e-10	7.21e-09	9.45713	201294
MICAL1|64780	MICAL1	0.161321	2.99735	1.51e-14	7.96e-13	13.8204	64780
DENND3|22898	DENND3	0.16108	2.8638	1.05e-18	1.25e-16	17.979	22898
CORO1A|11151	CORO1A	0.160762	3.15321	4.58e-14	2.17e-12	13.339	11151
AG2|387763	AG2	0.160642	2.9718	2.77e-09	4.51e-08	8.55696	387763
IGFBP6|3489	IGFBP6	0.160589	2.49312	1.06e-05	6.55e-05	4.97426	3489
PIK3R5|23533	PIK3R5	0.160495	2.63489	7.34e-12	2.23e-10	11.1341	23533
STK17B|9262	STK17B	0.160385	2.91914	7.47e-15	4.2e-13	14.1267	9262
PIK3CD|5293	PIK3CD	0.160097	2.80798	1.31e-11	3.69e-10	10.882	5293
LPL|4023	LPL	0.160092	2.57966	2.56e-05	0.000140784	4.59155	4023
DUSP2|1844	DUSP2	0.160085	2.49245	0.000147117	0.000636535	3.83234	1844
LTBP1|4052	LTBP1	0.159993	3.08205	1.21e-08	1.71e-07	7.91808	4052
S100A11|6282	S100A11	0.159962	3.33276	4.98e-15	2.93e-13	14.303	6282
NR4A3|8013	NR4A3	0.159887	2.37718	0.00107657	0.00356612	2.96796	8013
STK39|27347	STK39	0.159824	2.83721	2.79e-05	0.00015144	4.55494	27347
LY86|9450	LY86	0.159696	2.54467	1.36e-07	1.45e-06	6.86647	9450
HLA-DQB1|3119	HLA-DQB1	0.159603	3.25045	1.02e-09	1.88e-08	8.98939	3119
LRRC32|2615	LRRC32	0.159564	3.18016	7.75e-18	8.16e-16	17.1109	2615
GNA15|2769	GNA15	0.159485	2.48407	1.27e-07	1.37e-06	6.89471	2769
PHLDB1|23187	PHLDB1	0.159424	3.11897	2.11e-20	3.4e-18	19.6756	23187
TGFB1I1|7041	TGFB1I1	0.159334	2.87857	9.23e-17	8.1e-15	16.0347	7041
FAR1|84188	FAR1	0.159329	2.80123	1.58e-17	1.61e-15	16.8009	84188
PLCB2|5330	PLCB2	0.158919	2.83054	3.77e-13	1.54e-11	12.4237	5330
CYP1B1|1545	CYP1B1	0.158894	3.00506	3.9e-06	2.75e-05	5.40913	1545
RNASE6|6039	RNASE6	0.158879	2.78654	2.31e-10	4.99e-09	9.6367	6039
ARL4C|10123	ARL4C	0.158735	3.10873	6.62e-14	3.04e-12	13.1793	10123
CSPG4|1464	CSPG4	0.158654	3.01152	1.63e-17	1.63e-15	16.7865	1464
SYTL2|54843	SYTL2	0.158647	2.67493	2.91e-10	6.11e-09	9.53537	54843
CALHM2|51063	CALHM2	0.158283	2.80103	1.79e-16	1.47e-14	15.7478	51063
EMILIN2|84034	EMILIN2	0.15826	2.77182	4.54e-09	6.91e-08	8.34299	84034
OLFML3|56944	OLFML3	0.158202	2.81819	2.19e-06	1.66e-05	5.65983	56944
PARP8|79668	PARP8	0.158201	2.82615	6.21e-08	7.24e-07	7.20669	79668
CD109|135228	CD109	0.158083	2.87654	1.03e-05	6.4e-05	4.98584	135228
TBC1D10C|374403	TBC1D10C	0.157885	2.652	1.45e-05	8.58e-05	4.83901	374403
GSTP1|2950	GSTP1	0.15778	3.14374	5.5e-12	1.73e-10	11.2599	2950
SCARF2|91179	SCARF2	0.157747	2.62435	2.59e-08	3.34e-07	7.58604	91179
GPRC5B|51704	GPRC5B	0.157525	2.99582	2.27e-09	3.77e-08	8.64487	51704
FMNL3|91010	FMNL3	0.157465	3.05038	8.83e-33	4.65e-29	32.054	91010
COL6A1|1291	COL6A1	0.157159	3.49004	1.64e-18	1.87e-16	17.7838	1291
TNXB|7148	TNXB	0.156888	3.05636	2.63e-09	4.31e-08	8.57945	7148
S1PR4|8698	S1PR4	0.156831	2.21676	0.000106931	0.000482479	3.9709	8698
PLBD1|79887	PLBD1	0.156829	2.67234	0.000191483	0.000800113	3.71787	79887
CSF3R|1441	CSF3R	0.156747	2.57798	9.57e-06	6e-05	5.01898	1441
SLC2A3|6515	SLC2A3	0.156215	2.98267	2.92e-12	9.83e-11	11.5349	6515
C5orf30|90355	C5orf30	0.156129	2.42675	0.00251945	0.0074056	2.59869	90355
TBXAS1|6916	TBXAS1	0.156111	2.75854	1.25e-09	2.25e-08	8.90184	6916
QSOX1|5768	QSOX1	0.155822	3.30814	5.77e-08	6.78e-07	7.23873	5768
AMOTL1|154810	AMOTL1	0.155498	3.14386	2.48e-08	3.21e-07	7.60567	154810
LILRB1|10859	LILRB1	0.155481	2.47342	3.66e-06	2.61e-05	5.43654	10859
PPM1H|57460	PPM1H	0.155273	2.83734	5.29e-05	0.000265237	4.27691	57460
PLTP|5360	PLTP	0.155191	3.13821	9.31e-09	1.34e-07	8.03114	5360
ARHGAP23|57636	ARHGAP23	0.154652	2.95495	1.73e-17	1.69e-15	16.763	57636
SSBP2|23635	SSBP2	0.154619	2.38684	0.000428421	0.00161173	3.36813	23635
ZNF532|55205	ZNF532	0.154565	2.96786	5.83e-16	4.3e-14	15.2342	55205
IL33|90865	IL33	0.154405	2.78857	1.41e-05	8.38e-05	4.85151	90865
WIPF1|7456	WIPF1	0.15407	3.10278	7.08e-19	9.01e-17	18.1502	7456
SLC9A9|285195	SLC9A9	0.153982	2.60007	1.47e-10	3.29e-09	9.83334	285195
CLIP3|25999	CLIP3	0.153905	2.6446	2.15e-08	2.82e-07	7.6684	25999
CXCL9|4283	CXCL9	0.153773	3.04148	1.5e-05	8.88e-05	4.82271	4283
TMEM144|55314	TMEM144	0.153768	2.43984	0.00313338	0.00894908	2.50399	55314
HCK|3055	HCK	0.153659	2.86578	1.26e-10	2.87e-09	9.89883	3055
VASH1|22846	VASH1	0.15352	3.03618	1.09e-21	2.29e-19	20.964	22846
RASGRF2|5924	RASGRF2	0.153326	2.3985	2.25e-05	0.00012597	4.64755	5924
C1orf38|9473	C1orf38	0.15328	2.90952	3.11e-12	1.03e-10	11.5072	9473
COL4A2|1284	COL4A2	0.15328	3.61734	1.18e-28	1.52e-25	27.9279	1284
MAP3K12|7786	MAP3K12	0.153068	2.47595	4.96e-14	2.34e-12	13.3041	7786
PRSS23|11098	PRSS23	0.153007	3.18242	5.85e-15	3.36e-13	14.2327	11098
S100A9|6280	S100A9	0.152943	2.78633	0.000132733	0.000583449	3.87702	6280
VEGFC|7424	VEGFC	0.152817	2.71785	1.38e-13	5.99e-12	12.8616	7424
ADCY4|196883	ADCY4	0.152783	2.71768	8.13e-10	1.52e-08	9.08991	196883
TMEM132A|54972	TMEM132A	0.152735	2.8695	2.22e-07	2.26e-06	6.65408	54972
EFEMP2|30008	EFEMP2	0.152697	2.98295	2.58e-11	6.75e-10	10.5884	30008
METRNL|284207	METRNL	0.152656	2.89651	1.64e-08	2.23e-07	7.78529	284207
FGD3|89846	FGD3	0.152549	2.65445	2.22e-07	2.26e-06	6.65396	89846
DLL1|28514	DLL1	0.152231	2.62202	5.38e-05	0.000268993	4.26912	28514
RGS2|5997	RGS2	0.152193	2.98335	3.27e-07	3.19e-06	6.48542	5997
CD86|942	CD86	0.152035	2.69096	2.28e-08	2.98e-07	7.64134	942
BIN2|51411	BIN2	0.151983	2.66996	1.32e-09	2.36e-08	8.87851	51411
CCDC64|92558	CCDC64	0.151957	2.89331	0.000321068	0.00126023	3.4934	92558
CAMKK1|84254	CAMKK1	0.151907	2.31534	1.75e-08	2.34e-07	7.75789	84254
APBB1IP|54518	APBB1IP	0.151904	3.09254	3.69e-07	3.53e-06	6.43244	54518
HK1|3098	HK1	0.151888	3.10102	8.21e-17	7.26e-15	16.0857	3098
TMC8|147138	TMC8	0.151712	2.83084	1.28e-09	2.29e-08	8.8936	147138
FAM49A|81553	FAM49A	0.15119	2.34492	0.000751245	0.00263538	3.12422	81553
LGALS3|3958	LGALS3	0.151184	3.28168	6.33e-10	1.22e-08	9.19893	3958
NPNT|255743	NPNT	0.15083	2.85022	0.00010622	0.000479644	3.9738	255743
LAYN|143903	LAYN	0.150809	2.26653	5.22e-06	3.54e-05	5.28204	143903
TEAD4|7004	TEAD4	0.15074	2.67063	6.31e-06	4.2e-05	5.19981	7004
FZD1|8321	FZD1	0.150609	2.81971	1.9e-09	3.24e-08	8.72115	8321
SEMA4D|10507	SEMA4D	0.150309	2.81473	1.22e-09	2.2e-08	8.91285	10507
LSP1|4046	LSP1	0.14994	3.135	1e-12	3.73e-11	11.9982	4046
ITGAX|3687	ITGAX	0.149864	2.95716	2.99e-12	1e-10	11.5248	3687
SRGAP1|57522	SRGAP1	0.149816	2.70396	4.25e-06	2.97e-05	5.37199	57522
GLIPR1|11010	GLIPR1	0.149723	2.9128	1.99e-11	5.36e-10	10.7011	11010
PPP1R16B|26051	PPP1R16B	0.14956	2.73194	1.06e-09	1.93e-08	8.97484	26051
FRMD6|122786	FRMD6	0.149545	2.9139	3.62e-10	7.4e-09	9.44085	122786
THBS1|7057	THBS1	0.149438	3.38619	1.41e-09	2.49e-08	8.85011	7057
CDC42EP3|10602	CDC42EP3	0.149363	2.80567	7.63e-14	3.45e-12	13.1173	10602
FAM129A|116496	FAM129A	0.148962	2.87953	3.08e-12	1.03e-10	11.5118	116496
RGS10|6001	RGS10	0.148635	2.82118	7.97e-10	1.5e-08	9.09852	6001
TCF4|6925	TCF4	0.148623	3.08062	1.3e-19	1.91e-17	18.8855	6925
EBF4|57593	EBF4	0.1485	2.6989	0.00103372	0.00344385	2.9856	57593
SEMA6A|57556	SEMA6A	0.148489	2.89692	1.61e-05	9.4e-05	4.79283	57556
KIF3C|3797	KIF3C	0.148472	2.57122	9.34e-08	1.04e-06	7.02986	3797
NID2|22795	NID2	0.147823	2.90007	5.32e-11	1.3e-09	10.2738	22795
ACSS1|84532	ACSS1	0.147756	3.02997	1.95e-08	2.59e-07	7.71097	84532
BCL2|596	BCL2	0.147681	2.75275	1.31e-12	4.76e-11	11.8813	596
CHIC1|53344	CHIC1	0.147659	2.40034	0.00086863	0.00298394	3.06117	53344
PRICKLE2|166336	PRICKLE2	0.147542	2.6144	0.000648493	0.0023163	3.18809	166336
FERMT3|83706	FERMT3	0.146772	3.02753	3.59e-15	2.15e-13	14.4453	83706
PLEK|5341	PLEK	0.146444	2.9163	3.34e-08	4.17e-07	7.47656	5341
RFTN1|23180	RFTN1	0.146269	3.26017	4.4e-12	1.41e-10	11.3561	23180
RASA3|22821	RASA3	0.145961	2.88084	1.08e-09	1.96e-08	8.96626	22821
HOXB2|3212	HOXB2	0.145486	2.3721	1.07e-09	1.94e-08	8.97228	3212
CCL5|6352	CCL5	0.145436	3.05756	6.47e-08	7.51e-07	7.18896	6352
AGPAT4|56895	AGPAT4	0.145387	2.58965	2.46e-05	0.00013577	4.60936	56895
CD180|4064	CD180	0.145383	2.31331	0.000278454	0.00111758	3.55525	4064
ARHGAP31|57514	ARHGAP31	0.14524	2.89604	8.35e-16	5.73e-14	15.0783	57514
FBLIM1|54751	FBLIM1	0.145158	3.16015	1.29e-11	3.63e-10	10.8908	54751
FHOD1|29109	FHOD1	0.144905	2.92941	1.11e-18	1.3e-16	17.9531	29109
FAM55C|91775	FAM55C	0.144793	2.5815	1.53e-07	1.61e-06	6.8156	91775
MS4A6A|64231	MS4A6A	0.144722	3.07973	1.86e-11	5.07e-10	10.7297	64231
ARMCX6|54470	ARMCX6	0.14458	2.4243	0.000340526	0.00132361	3.46785	54470
CHD3|1107	CHD3	0.144291	3.19234	1.67e-12	6e-11	11.7768	1107
NRP2|8828	NRP2	0.144289	3.00044	5.43e-13	2.13e-11	12.2655	8828
COL4A1|1282	COL4A1	0.144289	3.60502	8.88e-25	3.68e-22	24.0515	1282
LOC388692|388692	LOC388692	0.14423	2.70756	3.1e-07	3.05e-06	6.50824	388692
MMP11|4320	MMP11	0.14411	3.0313	3.36e-05	0.000178169	4.47389	4320
CD93|22918	CD93	0.14406	3.29461	1.27e-26	1.05e-23	25.8954	22918
FILIP1L|11259	FILIP1L	0.144046	2.99863	3.94e-12	1.28e-10	11.404	11259
HCLS1|3059	HCLS1	0.143812	3.15177	1.17e-16	1.01e-14	15.9302	3059
NCF4|4689	NCF4	0.14377	2.74398	1.56e-08	2.14e-07	7.80693	4689
SH3RF3|344558	SH3RF3	0.143663	2.63845	0.000298289	0.00118487	3.52536	344558
HSPA7|3311	HSPA7	0.143611	2.34889	0.00880809	0.0216365	2.05512	3311
TGFB1|7040	TGFB1	0.143442	3.21642	1e-11	2.91e-10	10.9998	7040
ARMCX1|51309	ARMCX1	0.143341	2.54038	1.62e-07	1.69e-06	6.79148	51309
APOBEC3G|60489	APOBEC3G	0.143335	2.72139	1.76e-07	1.83e-06	6.75336	60489
ANXA1|301	ANXA1	0.14265	3.17458	1.2e-17	1.25e-15	16.9194	301
HSPB6|126393	HSPB6	0.142241	2.94342	0.000128552	0.000567874	3.89092	126393
SAMD9L|219285	SAMD9L	0.142186	2.87435	1.01e-09	1.85e-08	8.99699	219285
FAM113B|91523	FAM113B	0.14203	2.69915	5.3e-07	4.85e-06	6.27537	91523
KCND1|3750	KCND1	0.141841	2.07996	0.00075761	0.00265546	3.12055	3750
HEG1|57493	HEG1	0.141807	3.2306	7.77e-22	1.73e-19	21.1097	57493
BIRC3|330	BIRC3	0.141791	3.21859	1.1e-07	1.2e-06	6.95702	330
TIMP2|7077	TIMP2	0.141625	3.43489	2.05e-13	8.67e-12	12.6882	7077
KLF5|688	KLF5	0.141584	2.64204	0.0146064	0.0330362	1.83546	688
MCC|4163	MCC	0.141524	2.93322	1.58e-05	9.24e-05	4.80128	4163
FUT4|2526	FUT4	0.14149	2.71606	9.3e-05	0.00042947	4.03154	2526
IQGAP1|8826	IQGAP1	0.141038	3.27675	1.04e-22	2.93e-20	21.9844	8826
SP140|11262	SP140	0.14098	2.38947	0.000105023	0.000474795	3.97872	11262
RAP1GAP2|23108	RAP1GAP2	0.140862	2.44307	0.00994426	0.0239551	2.00243	23108
TNFRSF4|7293	TNFRSF4	0.140774	2.58812	1.06e-05	6.55e-05	4.97435	7293
HIVEP3|59269	HIVEP3	0.140687	2.54708	1.21e-06	9.82e-06	5.9169	59269
CERKL|375298	CERKL	0.140662	2.37517	1.56e-05	9.14e-05	4.80736	375298
TNFAIP8|25816	TNFAIP8	0.140631	2.83586	4.39e-12	1.41e-10	11.3578	25816
CLEC4A|50856	CLEC4A	0.140604	2.11918	1.14e-05	6.97e-05	4.94339	50856
LGALS9|3965	LGALS9	0.140576	3.21796	2.4e-14	1.21e-12	13.6196	3965
C3AR1|719	C3AR1	0.140562	2.78484	9.73e-09	1.39e-07	8.01186	719
BCAT1|586	BCAT1	0.14048	2.75463	3.73e-09	5.83e-08	8.42773	586
EMP3|2014	EMP3	0.140222	2.95334	2.51e-10	5.35e-09	9.59991	2014
GPR56|9289	GPR56	0.140213	3.12331	1.54e-10	3.41e-09	9.81349	9289
HECW2|57520	HECW2	0.139818	2.74139	1.55e-08	2.13e-07	7.81044	57520
MAP3K5|4217	MAP3K5	0.139677	2.94693	3.32e-05	0.000176623	4.47847	4217
UAP1L1|91373	UAP1L1	0.13961	2.72466	1.84e-05	0.000105662	4.73513	91373
SGCB|6443	SGCB	0.139592	2.97941	1.68e-06	1.31e-05	5.7734	6443
TSPAN15|23555	TSPAN15	0.139501	3.01541	8.01e-10	1.5e-08	9.0965	23555
SPOCK2|9806	SPOCK2	0.139475	3.05393	2.82e-11	7.29e-10	10.5499	9806
ORAI2|80228	ORAI2	0.139454	2.90486	3.33e-14	1.63e-12	13.4773	80228
ITGB2|3689	ITGB2	0.139354	3.26328	5.74e-13	2.21e-11	12.2408	3689
EHD3|30845	EHD3	0.139236	2.68417	6.97e-08	8.04e-07	7.15678	30845
FGR|2268	FGR	0.138977	2.69345	2.55e-10	5.43e-09	9.59302	2268
LAPTM5|7805	LAPTM5	0.138962	3.42473	2.1e-19	2.94e-17	18.6771	7805
GAB3|139716	GAB3	0.138858	2.43218	1.09e-10	2.51e-09	9.96326	139716
VSIG4|11326	VSIG4	0.138543	2.77	9.24e-05	0.000426729	4.03449	11326
MFGE8|4240	MFGE8	0.138264	3.18402	6.4e-16	4.61e-14	15.1938	4240
LDHB|3945	LDHB	0.138072	3.19841	1.61e-13	6.9e-12	12.792	3945
PTP4A3|11156	PTP4A3	0.137878	3.09171	3.48e-08	4.33e-07	7.45893	11156
HLA-DRB5|3127	HLA-DRB5	0.137858	3.19807	4.17e-06	2.93e-05	5.37955	3127
CTBP2|1488	CTBP2	0.137715	2.89032	2.42e-10	5.18e-09	9.61678	1488
ETS1|2113	ETS1	0.137432	3.2974	4.15e-21	7.51e-19	20.3822	2113
HLA-DMB|3109	HLA-DMB	0.137326	3.13125	3.55e-10	7.29e-09	9.44936	3109
CECR1|51816	CECR1	0.137324	3.21018	5.57e-13	2.17e-11	12.2542	51816
IGSF6|10261	IGSF6	0.137196	2.60779	4.93e-06	3.37e-05	5.30692	10261
PBX1|5087	PBX1	0.137084	2.81925	0.000281609	0.00112834	3.55035	5087
GATA2|2624	GATA2	0.137024	2.44264	0.000182469	0.000766871	3.73881	2624
FBLN5|10516	FBLN5	0.136673	3.06672	4.75e-05	0.000241356	4.32357	10516
GLIS2|84662	GLIS2	0.13662	2.96138	2.24e-06	1.69e-05	5.65024	84662
LOXL2|4017	LOXL2	0.136509	3.07646	2.61e-19	3.55e-17	18.5839	4017
SERPINB8|5271	SERPINB8	0.136465	2.89021	3.39e-06	2.44e-05	5.47044	5271
SPI1|6688	SPI1	0.136444	2.98364	1.14e-11	3.26e-10	10.9443	6688
SYDE1|85360	SYDE1	0.13608	2.86853	1.37e-10	3.09e-09	9.8628	85360
MS4A4A|51338	MS4A4A	0.136076	2.81769	1.02e-06	8.55e-06	5.98953	51338
CIITA|4261	CIITA	0.136064	2.76449	9.83e-07	8.3e-06	6.00762	4261
NRGN|4900	NRGN	0.13599	2.57333	7.34e-08	8.4e-07	7.13428	4900
EDN1|1906	EDN1	0.135981	2.40792	0.00078301	0.00272864	3.10623	1906
HSPA12A|259217	HSPA12A	0.135947	2.51921	0.000129486	0.000571344	3.88778	259217
HSH2D|84941	HSH2D	0.135896	2.49166	0.00208382	0.006296	2.68114	84941
OSCAR|126014	OSCAR	0.13584	2.22212	0.000848493	0.0029217	3.07135	126014
PLA2G7|7941	PLA2G7	0.135731	2.70604	6.19e-05	0.000302385	4.20848	7941
AKR1B1|231	AKR1B1	0.135726	3.09915	1e-08	1.43e-07	7.99982	231
SH3BGRL|6451	SH3BGRL	0.135726	3.21159	2.63e-16	2.07e-14	15.5807	6451
FAM65B|9750	FAM65B	0.135576	2.41498	0.000150128	0.000647149	3.82354	9750
GZMA|3001	GZMA	0.135519	2.58835	0.000384578	0.00147163	3.41502	3001
GPSM3|63940	GPSM3	0.135438	2.97905	1.56e-13	6.71e-12	12.8078	63940
ARHGAP30|257106	ARHGAP30	0.135221	2.96288	9.47e-12	2.79e-10	11.0235	257106
RAMP3|10268	RAMP3	0.135119	2.9669	2.37e-05	0.000131552	4.62598	10268
PDE4B|5142	PDE4B	0.135109	2.79977	5.67e-06	3.81e-05	5.24656	5142
HLA-DPA1|3113	HLA-DPA1	0.135097	3.47171	4.55e-13	1.81e-11	12.342	3113
SRGN|5552	SRGN	0.134906	3.20839	4.06e-14	1.96e-12	13.3915	5552
GPC1|2817	GPC1	0.134846	3.30516	6.36e-06	4.22e-05	5.19675	2817
EFNB2|1948	EFNB2	0.13471	3.05813	7.05e-16	4.98e-14	15.1516	1948
LEPREL1|55214	LEPREL1	0.134686	2.47255	0.000118373	0.000527535	3.92675	55214
TRAF3IP3|80342	TRAF3IP3	0.13464	2.49235	2.16e-05	0.000121725	4.66493	80342
TMEM51|55092	TMEM51	0.134637	2.76873	2.59e-06	1.93e-05	5.58655	55092
MFRP|83552	MFRP	0.134354	3.05706	3.45e-13	1.42e-11	12.4628	83552
VCAM1|7412	VCAM1	0.134134	3.13929	4.22e-05	0.000217354	4.37423	7412
CSF1R|1436	CSF1R	0.134033	3.16307	8.07e-11	1.92e-09	10.093	1436
SIGLEC7|27036	SIGLEC7	0.133961	2.21121	0.00240326	0.00711461	2.6192	27036
FAM109B|150368	FAM109B	0.133938	2.56926	3.02e-05	0.00016201	4.51957	150368
FEZ1|9638	FEZ1	0.133871	2.63691	1.44e-06	1.14e-05	5.84155	9638
GALNTL4|374378	GALNTL4	0.133681	3.0563	2.2e-08	2.89e-07	7.65702	374378
RAB34|83871	RAB34	0.133591	2.96983	9.24e-05	0.000426729	4.03451	83871
TNFRSF21|27242	TNFRSF21	0.133338	3.18451	1.71e-08	2.31e-07	7.76623	27242
CSDA|8531	CSDA	0.133142	3.16131	7.64e-10	1.44e-08	9.11702	8531
FXYD5|53827	FXYD5	0.133029	3.19282	3.08e-13	1.28e-11	12.511	53827
CMKLR1|1240	CMKLR1	0.132945	2.84892	2.97e-09	4.77e-08	8.52795	1240
RARRES1|5918	RARRES1	0.132887	2.71188	0.00038851	0.00148276	3.4106	5918
SKAP1|8631	SKAP1	0.132886	2.64807	0.00616963	0.0159606	2.20974	8631
NFE2L3|9603	NFE2L3	0.132886	2.8122	5.14e-07	4.73e-06	6.28877	9603
RASL12|51285	RASL12	0.132873	2.63959	3.28e-08	4.11e-07	7.48382	51285
DDR1|780	DDR1	0.132803	3.13683	0.000125904	0.000558092	3.89996	780
ZDHHC2|51201	ZDHHC2	0.132664	2.7667	9.78e-06	6.12e-05	5.00961	51201
DTX3|196403	DTX3	0.132613	2.76969	1.17e-06	9.51e-06	5.93303	196403
MMP14|4323	MMP14	0.132473	3.41938	1.51e-16	1.25e-14	15.8197	4323
PTPRCAP|5790	PTPRCAP	0.132421	2.77758	8.11e-06	5.19e-05	5.091	5790
NOS3|4846	NOS3	0.132316	2.9021	2.35e-09	3.88e-08	8.62924	4846
PDP1|54704	PDP1	0.132316	2.76513	1.5e-05	8.88e-05	4.8225	54704
DKK3|27122	DKK3	0.132308	3.0921	2.14e-06	1.63e-05	5.67008	27122
LOX|4015	LOX	0.132292	2.70108	0.000362232	0.00139835	3.44101	4015
RGS5|8490	RGS5	0.132281	3.45757	8.67e-12	2.58e-10	11.0618	8490
UCP2|7351	UCP2	0.132173	3.18021	1.7e-12	6.07e-11	11.7701	7351
AIF1L|83543	AIF1L	0.132096	2.85008	0.000115006	0.000514707	3.93928	83543
MCAM|4162	MCAM	0.132027	3.35914	7.24e-24	2.62e-21	23.1404	4162
KCNQ1|3784	KCNQ1	0.131825	2.69866	2.21e-06	1.67e-05	5.65593	3784
TSPAN18|90139	TSPAN18	0.131759	2.97066	2.47e-10	5.28e-09	9.60698	90139
PLEKHG5|57449	PLEKHG5	0.13174	2.70473	7.21e-13	2.72e-11	12.1423	57449
HLA-DPB1|3115	HLA-DPB1	0.131493	3.4277	3.09e-12	1.03e-10	11.51	3115
LAMA4|3910	LAMA4	0.13139	3.19663	4.45e-20	6.97e-18	19.3518	3910
JAM3|83700	JAM3	0.131297	2.94559	1e-17	1.04e-15	16.9996	83700
SLC4A7|9497	SLC4A7	0.130845	2.80503	2.11e-08	2.78e-07	7.67541	9497
TAL1|6886	TAL1	0.130792	2.2874	0.000131456	0.000578279	3.88122	6886
CSGALNACT1|55790	CSGALNACT1	0.130783	2.81691	7.68e-10	1.45e-08	9.11438	55790
MYO5A|4644	MYO5A	0.130761	2.9779	9.18e-12	2.72e-10	11.0374	4644
KLF2|10365	KLF2	0.130756	2.9352	2.89e-10	6.07e-09	9.53891	10365
TMEM204|79652	TMEM204	0.130728	2.92195	4.39e-09	6.72e-08	8.35788	79652
RASGRP3|25780	RASGRP3	0.130609	2.96487	1.11e-14	5.95e-13	13.9547	25780
VIM|7431	VIM	0.130602	3.66482	1.2e-32	4.65e-29	31.9194	7431
PKM2|5315	PKM2	0.130451	3.51208	4.41e-11	1.1e-09	10.3552	5315
C15orf52|388115	C15orf52	0.130436	2.82869	6.61e-05	0.000319992	4.17971	388115
SLC1A5|6510	SLC1A5	0.130421	3.10412	6.15e-07	5.52e-06	6.21078	6510
FAM129B|64855	FAM129B	0.130194	3.34948	2.01e-14	1.03e-12	13.6969	64855
FGD2|221472	FGD2	0.130138	2.61603	1.17e-06	9.53e-06	5.93146	221472
GNG2|54331	GNG2	0.129971	2.83956	1.61e-14	8.41e-13	13.7926	54331
GPR116|221395	GPR116	0.129951	3.1237	2.38e-15	1.48e-13	14.6225	221395
PAM|5066	PAM	0.129949	3.12558	8.7e-11	2.06e-09	10.0603	5066
ITPKB|3707	ITPKB	0.129865	2.96149	1.92e-17	1.87e-15	16.717	3707
MSR1|4481	MSR1	0.129831	2.92772	2.22e-08	2.91e-07	7.65285	4481
ARHGAP10|79658	ARHGAP10	0.129794	2.68439	3.5e-05	0.000184355	4.45649	79658
INPP5D|3635	INPP5D	0.129695	2.98982	4.49e-13	1.79e-11	12.3478	3635
CACNB3|784	CACNB3	0.129608	2.48771	7.15e-07	6.31e-06	6.14557	784
IMPDH1|3614	IMPDH1	0.1295	2.97323	3.6e-08	4.44e-07	7.4431	3614
CLCF1|23529	CLCF1	0.129418	2.60384	0.000272636	0.00109689	3.56442	23529
CCDC3|83643	CCDC3	0.129305	2.95698	1.35e-06	1.08e-05	5.86948	83643
CCR1|1230	CCR1	0.129209	2.67285	1.76e-06	1.37e-05	5.75425	1230
TUBA1A|7846	TUBA1A	0.129036	3.26663	6.64e-22	1.54e-19	21.1779	7846
ATP8B2|57198	ATP8B2	0.129012	3.01172	1.46e-08	2.03e-07	7.83428	57198
CHN1|1123	CHN1	0.128847	2.47573	4.48e-06	3.1e-05	5.3487	1123
TBX2|6909	TBX2	0.128665	2.99771	1.47e-10	3.3e-09	9.83176	6909
PYCR1|5831	PYCR1	0.128593	2.84341	0.0535414	0.0985044	1.27131	5831
PREX1|57580	PREX1	0.128421	3.20107	7.17e-17	6.49e-15	16.1445	57580
NFATC4|4776	NFATC4	0.128416	2.76178	6.92e-06	4.54e-05	5.15986	4776
FSCN1|6624	FSCN1	0.128403	3.23243	4.77e-15	2.82e-13	14.3213	6624
ACTA2|59	ACTA2	0.128378	3.50982	8.16e-19	1.03e-16	18.0881	59
C3orf59|151963	C3orf59	0.127995	2.24187	2.84e-05	0.000153584	4.54741	151963
PTPRB|5787	PTPRB	0.127985	3.07249	1.99e-08	2.64e-07	7.70155	5787
ARHGEF6|9459	ARHGEF6	0.127911	2.89367	8.44e-12	2.51e-10	11.0735	9459
FAM198B|51313	FAM198B	0.127855	3.06464	9.24e-12	2.73e-10	11.0343	51313
FGL2|10875	FGL2	0.12774	3.04646	5.01e-09	7.58e-08	8.29982	10875
CYBA|1535	CYBA	0.127622	3.27059	2.2e-07	2.25e-06	6.65694	1535
LAT2|7462	LAT2	0.127553	2.77951	3.03e-08	3.83e-07	7.51919	7462
SPNS2|124976	SPNS2	0.127424	2.92562	8.19e-06	5.23e-05	5.08654	124976
LRRC8C|84230	LRRC8C	0.126804	2.8426	2.02e-16	1.64e-14	15.6945	84230
RARB|5915	RARB	0.126678	2.40819	0.000894671	0.00305348	3.04834	5915
SATB1|6304	SATB1	0.126607	2.84189	9.09e-05	0.000421139	4.04143	6304
CAV2|858	CAV2	0.126243	3.28273	6.87e-08	7.93e-07	7.1632	858
NLRC3|197358	NLRC3	0.126181	2.4982	4.12e-09	6.36e-08	8.38495	197358
ARAP3|64411	ARAP3	0.126164	2.91602	6.42e-12	1.97e-10	11.1922	64411
HRH1|3269	HRH1	0.125954	2.33301	3.62e-06	2.59e-05	5.44102	3269
DAB2|1601	DAB2	0.125925	3.27471	9.53e-11	2.24e-09	10.0211	1601
SOX4|6659	SOX4	0.125856	3.15945	1.26e-05	7.58e-05	4.90008	6659
IGFBP7|3490	IGFBP7	0.125807	3.59564	3.26e-22	8.05e-20	21.4863	3490
GALNT6|11226	GALNT6	0.125677	2.34999	4.38e-05	0.000224312	4.35882	11226
IL3RA|3563	IL3RA	0.125558	2.77657	1.31e-09	2.34e-08	8.88171	3563
FCGR2A|2212	FCGR2A	0.125453	3.05628	7.08e-10	1.35e-08	9.14999	2212
SPARC|6678	SPARC	0.125199	3.72636	2.85e-25	1.5e-22	24.5454	6678
NCALD|83988	NCALD	0.124999	3.05213	3.66e-06	2.61e-05	5.4361	83988
PRKD1|5587	PRKD1	0.124772	2.4143	0.00782158	0.0195489	2.10671	5587
KCNK5|8645	KCNK5	0.124605	2.81062	0.0160068	0.035647	1.79569	8645
ARHGDIB|397	ARHGDIB	0.124472	3.38491	5.61e-25	2.71e-22	24.251	397
CHST2|9435	CHST2	0.124452	2.68669	1.08e-10	2.51e-09	9.9656	9435
TWSG1|57045	TWSG1	0.124375	2.96407	3.53e-11	8.98e-10	10.4526	57045
FLI1|2313	FLI1	0.124024	2.94236	7.55e-15	4.22e-13	14.1223	2313
ARHGEF3|50650	ARHGEF3	0.123934	2.98974	8.05e-09	1.17e-07	8.09415	50650
CCL4|6351	CCL4	0.123887	2.58966	0.000407062	0.00154745	3.39034	6351
SPRED1|161742	SPRED1	0.123669	3.00904	6.47e-13	2.45e-11	12.189	161742
MDFIC|29969	MDFIC	0.123645	3.03663	9.85e-07	8.31e-06	6.00657	29969
GIMAP6|474344	GIMAP6	0.12359	2.96594	4.3e-11	1.07e-09	10.3661	474344
NPDC1|56654	NPDC1	0.123422	3.07604	2.08e-11	5.53e-10	10.6827	56654
GJA1|2697	GJA1	0.123361	3.06893	1.95e-11	5.28e-10	10.7102	2697
EHD2|30846	EHD2	0.123299	3.27111	1.87e-15	1.2e-13	14.7283	30846
MYO1F|4542	MYO1F	0.123289	2.9939	2.73e-11	7.13e-10	10.5635	4542
NLGN2|57555	NLGN2	0.123204	2.80292	8.74e-06	5.53e-05	5.05828	57555
CLIP2|7461	CLIP2	0.123203	3.05605	1.65e-06	1.29e-05	5.7826	7461
BCL6B|255877	BCL6B	0.123185	2.98834	3.81e-13	1.55e-11	12.4191	255877
CD247|919	CD247	0.123153	2.52587	3.66e-05	0.000191557	4.43689	919
DCHS1|8642	DCHS1	0.12314	2.96758	4.03e-13	1.64e-11	12.3952	8642
DOK3|79930	DOK3	0.123091	2.63858	3.48e-09	5.51e-08	8.45802	79930
HSPG2|3339	HSPG2	0.122982	3.53871	2.43e-18	2.74e-16	17.6139	3339
NCEH1|57552	NCEH1	0.122981	2.87992	1.52e-07	1.61e-06	6.81701	57552
ADAMTS4|9507	ADAMTS4	0.122903	3.04329	6.97e-10	1.33e-08	9.15685	9507
HIC1|3090	HIC1	0.122845	2.67342	1.1e-07	1.19e-06	6.96014	3090
NCS1|23413	NCS1	0.122777	2.81328	0.0011513	0.00377907	2.93881	23413
RBMS2|5939	RBMS2	0.122594	2.95522	1.67e-15	1.09e-13	14.7774	5939
LAMB1|3912	LAMB1	0.122569	3.40376	1.15e-11	3.3e-10	10.9376	3912
FMNL2|114793	FMNL2	0.122531	2.92414	7e-06	4.58e-05	5.15489	114793
FCN3|8547	FCN3	0.122439	2.4425	0.0582376	0.105503	1.2348	8547
CD163|9332	CD163	0.122289	3.10844	5.97e-06	3.99e-05	5.22423	9332
PDGFRB|5159	PDGFRB	0.122213	3.39307	1.73e-14	8.98e-13	13.7625	5159
ITGAV|3685	ITGAV	0.122029	3.39073	6.69e-15	3.78e-13	14.1745	3685
FOS|2353	FOS	0.121989	3.27814	4.87e-06	3.34e-05	5.31219	2353
ZDHHC13|54503	ZDHHC13	0.121859	2.56404	0.00110648	0.00365162	2.95605	54503
PCDHB14|56122	PCDHB14	0.121814	2.35525	0.0182708	0.0397782	1.73824	56122
GLS|2744	GLS	0.121733	3.202	5.69e-08	6.68e-07	7.245	2744
QPCT|25797	QPCT	0.121718	2.36415	0.00418773	0.0114848	2.37802	25797
ADAMTS5|11096	ADAMTS5	0.121685	2.66741	1.33e-05	7.98e-05	4.87453	11096
HLA-DRA|3122	HLA-DRA	0.121574	3.63197	5.6e-12	1.76e-10	11.2518	3122
VWA5A|4013	VWA5A	0.121507	2.79573	0.000491426	0.00180939	3.30854	4013
MFSD7|84179	MFSD7	0.121495	2.70141	0.00283479	0.00820142	2.54748	84179
SLC7A8|23428	SLC7A8	0.121469	2.74284	3.76e-06	2.67e-05	5.42538	23428
PDGFD|80310	PDGFD	0.121455	2.84422	8.56e-06	5.43e-05	5.06771	80310
KCTD17|79734	KCTD17	0.121329	2.81468	0.000916409	0.00311574	3.03791	79734
CD300A|11314	CD300A	0.121102	2.71826	2e-06	1.54e-05	5.69833	11314
HLA-DRB1|3123	HLA-DRB1	0.121061	3.46686	1.31e-08	1.84e-07	7.88196	3123
RUNX1|861	RUNX1	0.12105	3.11386	7.31e-11	1.75e-09	10.1364	861
TIE1|7075	TIE1	0.120991	3.15915	1.98e-11	5.35e-10	10.703	7075
KAZ|23254	KAZ	0.120898	2.39089	0.00109997	0.00363579	2.95862	23254
GJA4|2701	GJA4	0.120779	3.0203	8.58e-09	1.24e-07	8.06672	2701
SHROOM4|57477	SHROOM4	0.120499	2.6522	9.43e-07	7.98e-06	6.02542	57477
DEF6|50619	DEF6	0.120142	2.77457	1.88e-06	1.45e-05	5.72694	50619
THSD4|79875	THSD4	0.120109	2.95271	0.000963388	0.0032506	3.0162	79875
PRKCH|5583	PRKCH	0.120073	2.95956	2.73e-12	9.29e-11	11.5633	5583
MEF2C|4208	MEF2C	0.119989	3.03432	7.64e-17	6.86e-15	16.1168	4208
S1PR3|1903	S1PR3	0.119938	2.93786	4.18e-05	0.000215729	4.37904	1903
CLEC14A|161198	CLEC14A	0.119856	3.12169	1.95e-11	5.28e-10	10.7103	161198
CD1D|912	CD1D	0.119798	2.65241	0.000870158	0.0029883	3.0604	912
PDE4A|5141	PDE4A	0.119706	2.82161	1.29e-05	7.77e-05	4.88857	5141
CYTH4|27128	CYTH4	0.11966	2.9019	8.64e-09	1.25e-07	8.06351	27128
ITGB4|3691	ITGB4	0.119588	2.98913	8.66e-06	5.49e-05	5.06255	3691
A4GALT|53947	A4GALT	0.119509	2.79258	4.19e-07	3.96e-06	6.37732	53947
PTPRM|5797	PTPRM	0.119478	3.21716	3.78e-10	7.69e-09	9.42201	5797
IQSEC2|23096	IQSEC2	0.119342	2.52086	5.67e-06	3.81e-05	5.24657	23096
CTGF|1490	CTGF	0.119187	3.37676	3.15e-09	5.03e-08	8.50225	1490
MX2|4600	MX2	0.119072	2.77733	0.000143516	0.000623051	3.8431	4600
DPEP2|64174	DPEP2	0.11893	2.19911	0.00135478	0.00434002	2.86813	64174
CDC42EP5|148170	CDC42EP5	0.118901	2.35356	0.000152244	0.00065505	3.81746	148170
HVCN1|84329	HVCN1	0.118808	2.57811	1.62e-08	2.2e-07	7.79171	84329
CHSY1|22856	CHSY1	0.11874	3.06933	1.07e-13	4.76e-12	12.9718	22856
COX7A1|1346	COX7A1	0.118717	2.47956	0.00218029	0.00655162	2.66149	1346
IL10RA|3587	IL10RA	0.118687	3.02258	1.48e-08	2.05e-07	7.82989	3587
FAM78A|286336	FAM78A	0.118427	2.74036	3.39e-10	7.05e-09	9.47005	286336
CD97|976	CD97	0.118368	3.23465	9.11e-09	1.31e-07	8.04046	976
CNRIP1|25927	CNRIP1	0.118336	2.60823	8.97e-10	1.67e-08	9.04733	25927
DBN1|1627	DBN1	0.118311	3.12638	7.17e-07	6.31e-06	6.14476	1627
ERG|2078	ERG	0.11826	2.88089	8.57e-10	1.6e-08	9.06682	2078
SFXN3|81855	SFXN3	0.118015	3.0278	1.17e-10	2.69e-09	9.9304	81855
TMED3|23423	TMED3	0.117886	3.13515	0.000634078	0.00227112	3.19786	23423
RELT|84957	RELT	0.117872	2.63914	7.29e-09	1.06e-07	8.13737	84957
C1QC|714	C1QC	0.117845	3.4015	6.34e-10	1.22e-08	9.19793	714
CYYR1|116159	CYYR1	0.117746	2.90635	6.63e-09	9.74e-08	8.17833	116159
NLRP1|22861	NLRP1	0.117642	2.88241	7.04e-07	6.23e-06	6.15244	22861
ABI3|51225	ABI3	0.11761	2.88176	2.8e-11	7.27e-10	10.5522	51225
ZNF320|162967	ZNF320	0.117342	2.6899	0.00887859	0.021782	2.05166	162967
LRRC8B|23507	LRRC8B	0.117328	2.86305	3.87e-06	2.74e-05	5.41241	23507
PEAR1|375033	PEAR1	0.117227	2.68517	1.5e-06	1.18e-05	5.82523	375033
LOC728392|728392	LOC728392	0.117175	2.49761	0.000165283	0.000702286	3.78177	728392
ACVRL1|94	ACVRL1	0.117043	3.05187	2.37e-17	2.27e-15	16.6252	94
MFSD6|54842	MFSD6	0.116968	2.96622	4.68e-08	5.6e-07	7.33004	54842
SOX17|64321	SOX17	0.116949	2.49961	5.29e-05	0.000265249	4.27666	64321
VEGFB|7423	VEGFB	0.116867	3.23497	1.21e-05	7.33e-05	4.91697	7423
SPRY1|10252	SPRY1	0.116781	3.08333	2.76e-13	1.15e-11	12.559	10252
SIRPB1|10326	SIRPB1	0.116745	2.53671	0.000585016	0.002115	3.23283	10326
EGFLAM|133584	EGFLAM	0.116554	2.6273	4.3e-06	3e-05	5.36612	133584
MS4A7|58475	MS4A7	0.116498	2.99197	2.53e-07	2.55e-06	6.59623	58475
BOC|91653	BOC	0.116497	2.43393	0.000130221	0.000573992	3.88532	91653
SDS|10993	SDS	0.116284	3.35139	0.0402055	0.0776306	1.39571	10993
COL5A2|1290	COL5A2	0.116282	3.28871	3.61e-09	5.67e-08	8.44243	1290
FCGR3A|2214	FCGR3A	0.116232	3.19054	3.48e-07	3.37e-06	6.4579	2214
CPT1C|126129	CPT1C	0.11616	2.21992	0.00218881	0.0065721	2.65979	126129
PFN2|5217	PFN2	0.116105	2.87879	0.000592363	0.00213956	3.22741	5217
SGK1|6446	SGK1	0.115917	3.3297	6.76e-09	9.9e-08	8.1703	6446
GIMAP4|55303	GIMAP4	0.115915	3.11256	1.11e-13	4.9e-12	12.9559	55303
GJD3|125111	GJD3	0.115864	2.47386	0.00032233	0.00126476	3.4917	125111
GABRD|2563	GABRD	0.115837	2.59586	0.00261911	0.00766548	2.58185	2563
RAMP2|10266	RAMP2	0.11572	3.01603	7.53e-09	1.1e-07	8.12325	10266
HSPA12B|116835	HSPA12B	0.115684	2.75994	8.19e-07	7.07e-06	6.08667	116835
KIAA1949|170954	KIAA1949	0.115616	3.29925	4.28e-16	3.26e-14	15.3687	170954
ID3|3399	ID3	0.115549	3.13138	1.54e-10	3.41e-09	9.81234	3399
PLEKHO1|51177	PLEKHO1	0.115521	3.16417	1.23e-11	3.51e-10	10.9084	51177
PLD1|5337	PLD1	0.115342	3.17462	1.43e-07	1.51e-06	6.84592	5337
SOX7|83595	SOX7	0.115306	2.65604	0.000666721	0.00237264	3.17606	83595
ADCY7|113	ADCY7	0.115219	2.89546	3.99e-10	8.02e-09	9.39921	113
LCP1|3936	LCP1	0.114918	3.38488	1.06e-10	2.48e-09	9.97377	3936
RPS6KA2|6196	RPS6KA2	0.114903	3.04345	1.61e-08	2.2e-07	7.79209	6196
TPM2|7169	TPM2	0.114807	3.26395	2.07e-10	4.51e-09	9.68425	7169
MAP7D3|79649	MAP7D3	0.114723	2.64639	0.00426012	0.0116559	2.37058	79649
PLEKHA4|57664	PLEKHA4	0.114708	3.071	0.000103221	0.000468111	3.98623	57664
TPM4|7171	TPM4	0.114591	3.5371	6.17e-18	6.56e-16	17.2098	7171
CCDC88B|283234	CCDC88B	0.114412	2.94101	4.98e-07	4.6e-06	6.30319	283234
RENBP|5973	RENBP	0.114253	2.81198	0.000777073	0.0027104	3.10954	5973
TMC6|11322	TMC6	0.114229	3.04764	4.69e-06	3.22e-05	5.32899	11322
SEMA5B|54437	SEMA5B	0.114204	2.65512	0.000103537	0.000469177	3.9849	54437
SLC16A3|9123	SLC16A3	0.114181	3.04351	1.43e-05	8.48e-05	4.84528	9123
ARHGEF15|22899	ARHGEF15	0.114149	2.92622	9.59e-10	1.77e-08	9.01832	22899
SH2D3C|10044	SH2D3C	0.114019	3.02626	7.97e-16	5.53e-14	15.0984	10044
SERPINB9|5272	SERPINB9	0.113983	2.97235	2.43e-09	4e-08	8.61456	5272
MAMLD1|10046	MAMLD1	0.11395	2.75877	0.00109676	0.00362814	2.95989	10046
C1orf162|128346	C1orf162	0.11391	2.75649	4.36e-06	3.03e-05	5.36015	128346
SLC37A2|219855	SLC37A2	0.113874	2.74207	1.4e-06	1.12e-05	5.85297	219855
ANXA5|308	ANXA5	0.11384	3.57083	1e-15	6.8e-14	14.9985	308
C9orf167|54863	C9orf167	0.113819	2.82182	9.08e-07	7.72e-06	6.04168	54863
IL4I1|259307	IL4I1	0.113607	2.60667	0.000523728	0.00191554	3.28089	259307
DOK1|1796	DOK1	0.113378	2.69551	3.94e-08	4.82e-07	7.40471	1796
PDE1B|5153	PDE1B	0.113065	2.45986	3.12e-07	3.06e-06	6.50569	5153
CTTNBP2NL|55917	CTTNBP2NL	0.112938	2.94251	3.99e-17	3.76e-15	16.3991	55917
PTRF|284119	PTRF	0.112849	3.44015	1.63e-19	2.34e-17	18.787	284119
MBOAT1|154141	MBOAT1	0.112815	2.94451	0.000385946	0.00147638	3.41347	154141
ADAP2|55803	ADAP2	0.112711	2.84388	4.42e-10	8.82e-09	9.3544	55803
FXYD6|53826	FXYD6	0.11269	3.10276	4.64e-08	5.58e-07	7.33312	53826
C1QB|713	C1QB	0.11266	3.44156	9.38e-09	1.35e-07	8.02773	713
LIMK2|3985	LIMK2	0.112599	3.24129	3.67e-13	1.51e-11	12.435	3985
TRPV2|51393	TRPV2	0.112398	2.89838	2.79e-08	3.57e-07	7.55412	51393
WLS|79971	WLS	0.112218	3.03129	0.00272723	0.00792983	2.56428	79971
SELL|6402	SELL	0.112156	2.64942	0.000347871	0.00134989	3.45858	6402
AATK|9625	AATK	0.112093	2.26001	0.0151246	0.0339827	1.82032	9625
FAM164A|51101	FAM164A	0.111965	2.34431	0.015914	0.0354812	1.79822	51101
NBPF15|284565	NBPF15	0.111772	2.78603	0.00135739	0.00434716	2.8673	284565
EBI3|10148	EBI3	0.111733	2.36443	0.00638526	0.016434	2.19482	10148
ANGPTL2|23452	ANGPTL2	0.111609	3.06134	7.15e-08	8.21e-07	7.14555	23452
SYT17|51760	SYT17	0.111599	2.78483	0.0362459	0.0711301	1.44074	51760
GGT1|2678	GGT1	0.111421	3.22136	0.00456846	0.0123622	2.34023	2678
SELM|140606	SELM	0.1113	3.13031	0.000316412	0.0012445	3.49975	140606
SLC12A2|6558	SLC12A2	0.111293	3.06686	5.62e-05	0.000278494	4.24999	6558
SLC16A14|151473	SLC16A14	0.111155	2.52374	0.0113951	0.0268802	1.94328	151473
NCK2|8440	NCK2	0.111126	3.08709	2.47e-06	1.85e-05	5.60677	8440
KIAA1462|57608	KIAA1462	0.110988	3.15238	2.27e-09	3.77e-08	8.64369	57608
TP53I11|9537	TP53I11	0.110906	3.23842	6.6e-15	3.76e-13	14.1807	9537
PELI1|57162	PELI1	0.110768	3.10184	2.64e-12	8.99e-11	11.5787	57162
KCNAB2|8514	KCNAB2	0.110561	2.91478	0.00125146	0.00405614	2.90258	8514
CMTM3|123920	CMTM3	0.110528	3.06709	1.36e-09	2.4e-08	8.86676	123920
SDCBP2|27111	SDCBP2	0.110471	2.8158	0.00831738	0.0205794	2.08001	27111
CAV1|857	CAV1	0.1104	3.26833	5.42e-15	3.15e-13	14.2663	857
FGD5|152273	FGD5	0.110351	2.97066	1.73e-07	1.8e-06	6.76319	152273
LIMD2|80774	LIMD2	0.110287	3.03719	4.48e-06	3.1e-05	5.3491	80774
RARG|5916	RARG	0.110008	2.82157	1.7e-09	2.96e-08	8.76921	5916
TMC7|79905	TMC7	0.109724	2.34641	0.00891635	0.02187	2.04981	79905
MMP25|64386	MMP25	0.109567	2.26412	0.00182741	0.00562096	2.73817	64386
FLT4|2324	FLT4	0.109542	3.03508	2.09e-09	3.52e-08	8.68013	2324
ELTD1|64123	ELTD1	0.109508	3.03203	1.11e-11	3.18e-10	10.9561	64123
LFNG|3955	LFNG	0.109453	2.76412	6.58e-06	4.33e-05	5.18205	3955
ARHGAP27|201176	ARHGAP27	0.109392	2.99932	2.11e-11	5.59e-10	10.6762	201176
GIMAP7|168537	GIMAP7	0.109268	2.90679	8.48e-08	9.5e-07	7.07182	168537
NDN|4692	NDN	0.109079	2.72657	0.0020042	0.00607764	2.69806	4692
LST1|7940	LST1	0.108862	2.73053	8.32e-05	0.000390239	4.08012	7940
EPB41L4A|64097	EPB41L4A	0.108854	2.7621	1.17e-05	7.14e-05	4.9303	64097
GGTLC2|91227	GGTLC2	0.108661	2.77189	0.0599823	0.108174	1.22198	91227
CD34|947	CD34	0.108466	3.31561	1.46e-15	9.58e-14	14.8346	947
ARHGAP25|9938	ARHGAP25	0.108396	2.87934	1.21e-10	2.78e-09	9.91551	9938
ABLIM2|84448	ABLIM2	0.108364	2.57749	0.0282785	0.0577465	1.54854	84448
CASP1|834	CASP1	0.108327	2.89916	4.27e-07	4.03e-06	6.36996	834
NLRC5|84166	NLRC5	0.108245	3.11006	2.3e-09	3.81e-08	8.63771	84166
ITPR1|3708	ITPR1	0.108059	2.93732	1.24e-06	1e-05	5.90783	3708
CDA|978	CDA	0.108049	2.90802	0.0164217	0.0364386	1.78458	978
LDOC1L|84247	LDOC1L	0.108035	2.82104	0.000112551	0.000504499	3.94865	84247
EMID1|129080	EMID1	0.107974	2.79571	0.0117965	0.0276469	1.92825	129080
STAB1|23166	STAB1	0.107958	3.33356	6.26e-14	2.89e-12	13.2031	23166
ME1|4199	ME1	0.107863	3.03799	0.00603626	0.0156645	2.21923	4199
IFI27L2|83982	IFI27L2	0.107438	2.71481	0.000811591	0.00281957	3.09066	83982
LHFPL2|10184	LHFPL2	0.107371	2.9816	2.66e-06	1.97e-05	5.57579	10184
GOLM1|51280	GOLM1	0.107357	3.39724	9.56e-06	5.99e-05	5.01974	51280
DTX4|23220	DTX4	0.107335	3.15911	0.000160888	0.000686884	3.79348	23220
HOMER3|9454	HOMER3	0.107303	2.98347	1.13e-06	9.3e-06	5.94603	9454
IRF8|3394	IRF8	0.107284	3.02077	1.13e-06	9.3e-06	5.94578	3394
IL18BP|10068	IL18BP	0.107214	3.04182	1.01e-10	2.36e-09	9.99573	10068
CDH5|1003	CDH5	0.106843	3.25669	7.92e-12	2.38e-10	11.1014	1003
SEPT5|5413	2005-09-01	0.106798	2.90176	0.000436199	0.00163515	3.36032	5413
CTSC|1075	CTSC	0.106762	3.41257	9.82e-10	1.81e-08	9.00775	1075
KDELR3|11015	KDELR3	0.106563	3.1157	0.000134322	0.000589408	3.87185	11015
OSBPL7|114881	OSBPL7	0.10656	2.56293	0.000478965	0.00177252	3.3197	114881
CD4|920	CD4	0.10651	3.30032	3.56e-09	5.62e-08	8.44806	920
PCDH12|51294	PCDH12	0.106475	3.06971	1.26e-11	3.57e-10	10.899	51294
TMOD2|29767	TMOD2	0.106398	2.76257	7.56e-07	6.59e-06	6.12155	29767
PLEKHO2|80301	PLEKHO2	0.106342	3.18379	5.54e-16	4.12e-14	15.2564	80301
ENG|2022	ENG	0.106277	3.43979	1.35e-13	5.91e-12	12.869	2022
PPP1R14A|94274	PPP1R14A	0.106201	2.60534	0.000721025	0.00253937	3.14205	94274
SLC9A1|6548	SLC9A1	0.106165	2.96046	4.18e-14	2.01e-12	13.3792	6548
PLXNA1|5361	PLXNA1	0.106131	3.14174	6.21e-10	1.2e-08	9.20678	5361
GYPC|2995	GYPC	0.106083	3.06713	2.43e-09	4e-08	8.61463	2995
MITF|4286	MITF	0.105999	2.61598	2.33e-05	0.000129854	4.63287	4286
C1orf54|79630	C1orf54	0.105927	2.65379	1.1e-05	6.74e-05	4.96028	79630
DPYSL2|1808	DPYSL2	0.105909	3.27596	4.46e-13	1.79e-11	12.3507	1808
TMEM55A|55529	TMEM55A	0.105856	2.71961	0.00255549	0.00750202	2.59253	55529
LRRC17|10234	LRRC17	0.105793	2.30038	0.00249737	0.00734629	2.60252	10234
MAP3K6|9064	MAP3K6	0.105731	2.87737	5.69e-09	8.49e-08	8.24518	9064
CST7|8530	CST7	0.10525	2.52496	0.00699503	0.0177239	2.15521	8530
TYROBP|7305	TYROBP	0.105171	3.21045	1.27e-08	1.79e-07	7.89524	7305
MYCT1|80177	MYCT1	0.105157	2.80926	7.23e-07	6.35e-06	6.14062	80177
DENND2D|79961	DENND2D	0.105142	2.95251	4.99e-05	0.000251808	4.30231	79961
CD28|940	CD28	0.10514	2.30637	0.0100402	0.024156	1.99826	940
ISYNA1|51477	ISYNA1	0.104987	3.04517	0.000104149	0.000471211	3.98235	51477
ULK2|9706	ULK2	0.104977	2.71419	0.00371935	0.0103796	2.42953	9706
LRP12|29967	LRP12	0.104954	2.58254	0.00447874	0.0121534	2.34884	29967
C8orf4|56892	C8orf4	0.104939	3.20853	3.88e-06	2.74e-05	5.41172	56892
APOB48R|55911	APOB48R	0.104857	2.84083	1.82e-09	3.14e-08	8.73884	55911
FJX1|24147	FJX1	0.104767	2.60456	4.93e-05	0.000249234	4.30734	24147
ESAM|90952	ESAM	0.104716	3.19851	1.12e-15	7.51e-14	14.9501	90952
DUSP5|1847	DUSP5	0.104546	3.04871	1.16e-05	7.08e-05	4.93611	1847
NES|10763	NES	0.104494	3.28752	1.21e-12	4.41e-11	11.919	10763
PYCARD|29108	PYCARD	0.104434	3.02414	0.000163306	0.000695324	3.787	29108
FOSB|2354	FOSB	0.104348	2.81885	0.0264228	0.0546416	1.57802	2354
GRASP|160622	GRASP	0.104152	2.74401	9.65e-06	6.04e-05	5.01551	160622
CTSS|1520	CTSS	0.103979	3.4503	4.83e-10	9.58e-09	9.31611	1520
OBSL1|23363	OBSL1	0.103962	3.24709	0.00413912	0.0113622	2.38309	23363
LPAR6|10161	LPAR6	0.103792	3.00743	1.96e-12	6.92e-11	11.7068	10161
TRPS1|7227	TRPS1	0.103626	2.63564	0.00421395	0.0115512	2.37531	7227
TMEM229B|161145	TMEM229B	0.103574	2.59632	0.000126052	0.000558319	3.89945	161145
SMOX|54498	SMOX	0.103441	2.92581	0.000285786	0.00114185	3.54396	54498
VAV3|10451	VAV3	0.103347	2.59412	0.00154866	0.00487618	2.81004	10451
KCTD15|79047	KCTD15	0.10292	2.87059	0.000326	0.00127614	3.48678	79047
PDE9A|5152	PDE9A	0.102907	2.64939	0.0760876	0.131704	1.11869	5152
C1QA|712	C1QA	0.102798	3.45428	4.79e-08	5.72e-07	7.31961	712
FGD6|55785	FGD6	0.10245	2.99716	9.05e-08	1.01e-06	7.04331	55785
AIF1|199	AIF1	0.102395	3.04973	1.31e-06	1.05e-05	5.8824	199
PTPRU|10076	PTPRU	0.102179	3.0908	0.00333178	0.00943434	2.47732	10076
CLEC2B|9976	CLEC2B	0.102118	2.75065	4.66e-06	3.21e-05	5.33116	9976
BLVRA|644	BLVRA	0.102089	3.10758	5.59e-06	3.76e-05	5.25254	644
ADAM8|101	ADAM8	0.101898	2.74488	1.84e-05	0.000105527	4.73612	101
SLC44A2|57153	SLC44A2	0.101855	3.28151	6.37e-12	1.96e-10	11.196	57153
HDAC7|51564	HDAC7	0.101475	3.2271	2.18e-13	9.19e-12	12.6614	51564
S1PR5|53637	S1PR5	0.101458	1.99576	0.0275002	0.0564636	1.56066	53637
SH3BP1|23616	SH3BP1	0.101276	2.80306	0.000454571	0.0016936	3.3424	23616
TDO2|6999	TDO2	0.100952	3.3931	0.0227502	0.0479984	1.64301	6999
TANC1|85461	TANC1	0.100851	3.03127	1.2e-11	3.41e-10	10.9215	85461
PDZD2|23037	PDZD2	0.1007	2.41118	0.00159022	0.0049921	2.79854	23037
ZDHHC1|29800	ZDHHC1	0.100678	2.4327	0.0204743	0.0438283	1.68879	29800
ABCG1|9619	ABCG1	0.100558	3.03165	1.61e-05	9.41e-05	4.79192	9619
ACSL4|2182	ACSL4	0.100469	3.51951	0.00322021	0.00916772	2.49212	2182
DENND2A|27147	DENND2A	0.100363	2.691	5.39e-05	0.000269233	4.26854	27147
FBXL7|23194	FBXL7	0.100246	2.77121	6.1e-05	0.000298918	4.21445	23194
KIAA0040|9674	KIAA0040	0.100034	3.13287	1.84e-09	3.16e-08	8.73519	9674
HIF1A|3091	HIF1A	0.100022	3.38237	3.42e-12	1.13e-10	11.4653	3091
ZNF518B|85460	ZNF518B	0.099887	2.51911	0.0058303	0.015205	2.23431	85460
JUNB|3726	JUNB	0.0998827	3.45491	8.76e-11	2.07e-09	10.0573	3726
ST6GALNAC4|27090	ST6GALNAC4	0.0998799	2.85174	1.66e-05	9.61e-05	4.78118	27090
KCNC4|3749	KCNC4	0.0995714	2.54484	2.05e-05	0.000115964	4.68832	3749
LILRB2|10288	LILRB2	0.0995134	2.69032	0.000162562	0.000693268	3.78898	10288
ADAMTS9|56999	ADAMTS9	0.0992411	2.9651	3.36e-06	2.43e-05	5.47354	56999
TBXA2R|6915	TBXA2R	0.0992291	2.56219	0.000179264	0.000755319	3.74651	6915
ADAM19|8728	ADAM19	0.0990631	2.97379	3.6e-09	5.66e-08	8.44391	8728
PPP2R3A|5523	PPP2R3A	0.0990366	2.49186	0.00350124	0.0098516	2.45578	5523
CRIM1|51232	CRIM1	0.0989605	3.24718	1.03e-05	6.37e-05	4.98853	51232
CSF1|1435	CSF1	0.0989339	3.03573	1.88e-05	0.000107849	4.72496	1435
ARHGAP4|393	ARHGAP4	0.0989125	3.1808	7.85e-07	6.82e-06	6.10506	393
PLP2|5355	PLP2	0.0987988	3.21017	2.8e-05	0.000151883	4.55306	5355
LPCAT4|254531	LPCAT4	0.0987118	2.7982	1.03e-05	6.41e-05	4.98555	254531
PDGFA|5154	PDGFA	0.0987008	3.11646	0.00016504	0.000701511	3.78241	5154
SLC41A1|254428	SLC41A1	0.0986692	3.01607	2.65e-05	0.000144414	4.57741	254428
TNFSF13|8741	TNFSF13	0.0986117	2.89865	1.12e-05	6.88e-05	4.94972	8741
HBEGF|1839	HBEGF	0.0985413	2.83953	4.53e-08	5.45e-07	7.3443	1839
ACP5|54	ACP5	0.0985145	3.23042	0.00016915	0.000717929	3.77173	54
RNF135|84282	RNF135	0.0984668	2.76889	0.000211212	0.000870929	3.67528	84282
MPEG1|219972	MPEG1	0.0984446	3.16458	2.34e-07	2.38e-06	6.63056	219972
SLC15A3|51296	SLC15A3	0.0982343	3.13941	3.62e-08	4.45e-07	7.4415	51296
IL27RA|9466	IL27RA	0.0981726	2.82967	2.08e-06	1.58e-05	5.68288	9466
PDLIM7|9260	PDLIM7	0.0981703	3.14402	6.67e-11	1.62e-09	10.1756	9260
STC2|8614	STC2	0.0980675	2.8672	0.000746194	0.00262005	3.12715	8614
CLDN5|7122	CLDN5	0.0979936	3.08175	0.000125585	0.000557104	3.90106	7122
STS|412	STS	0.0978681	3.10193	8.17e-06	5.22e-05	5.08796	412
KDR|3791	KDR	0.0978538	3.18072	2.98e-06	2.19e-05	5.52575	3791
TMSB10|9168	TMSB10	0.0976281	3.70413	1.91e-09	3.24e-08	8.71963	9168
CXCL2|2920	CXCL2	0.0975699	3.09203	0.0117244	0.0275056	1.93091	2920
C5orf62|85027	C5orf62	0.0974379	2.78502	0.00016473	0.000700448	3.78323	85027
ALPK1|80216	ALPK1	0.0973682	2.87301	1.14e-06	9.33e-06	5.944	80216
NOTCH4|4855	NOTCH4	0.0973644	3.14972	6.14e-13	2.35e-11	12.212	4855
SPRY4|81848	SPRY4	0.097337	3.1353	1.29e-10	2.93e-09	9.88857	81848
CARD16|114769	CARD16	0.0973258	2.75871	8.8e-05	0.000408495	4.05571	114769
SAMD9|54809	SAMD9	0.097131	2.81144	4.98e-06	3.4e-05	5.30238	54809
TNFAIP8L2|79626	TNFAIP8L2	0.0970498	2.52819	0.000756695	0.0026537	3.12108	79626
TMSL3|7117	TMSL3	0.0970417	3.79134	1.65e-17	1.63e-15	16.7829	7117
ECSCR|641700	ECSCR	0.0970026	2.55746	0.000286087	0.00114228	3.5435	641700
TEAD2|8463	TEAD2	0.0969524	3.10447	5.29e-05	0.000265249	4.27633	8463
CYTH3|9265	CYTH3	0.0967356	3.00546	6.69e-10	1.28e-08	9.17478	9265
IFI44L|10964	IFI44L	0.0965937	2.73334	0.0138391	0.0316029	1.85889	10964
LY6E|4061	LY6E	0.0963681	3.37635	0.00124313	0.00403367	2.90548	4061
OSBPL3|26031	OSBPL3	0.0963186	2.89503	1.1e-05	6.78e-05	4.95728	26031
COLEC11|78989	COLEC11	0.0961929	3.12106	0.0144551	0.032758	1.83998	78989
PTCH1|5727	PTCH1	0.0961617	2.75495	0.00559984	0.0147232	2.25182	5727
PNMA1|9240	PNMA1	0.0960769	3.03456	2.07e-08	2.74e-07	7.68325	9240
SLC39A10|57181	SLC39A10	0.0960437	2.92597	3.71e-06	2.64e-05	5.43054	57181
PILRA|29992	PILRA	0.0959596	2.59375	0.000140919	0.000614075	3.85103	29992
PLEKHA2|59339	PLEKHA2	0.0958307	3.01558	1.34e-08	1.87e-07	7.87305	59339
TLE3|7090	TLE3	0.0956913	3.16203	3.09e-07	3.03e-06	6.51054	7090
AGAP2|116986	AGAP2	0.0956306	2.61012	1.51e-05	8.92e-05	4.81992	116986
CBX6|23466	CBX6	0.0954156	2.65471	0.0207175	0.0443066	1.68366	23466
TMCC3|57458	TMCC3	0.0953935	2.948	2.8e-07	2.78e-06	6.55342	57458
SIGLEC1|6614	SIGLEC1	0.0952411	2.91144	0.000153775	0.000660413	3.81311	6614
NQO1|1728	NQO1	0.0950584	3.19052	0.0531344	0.097896	1.27462	1728
NOTCH1|4851	NOTCH1	0.0949893	3.22222	2.11e-11	5.59e-10	10.6761	4851
NRARP|441478	NRARP	0.094957	2.85871	5.41e-06	3.65e-05	5.26644	441478
LOC151162|151162	LOC151162	0.0948614	3.15494	2.41e-11	6.31e-10	10.6185	151162
CYR61|3491	CYR61	0.0946408	3.29352	1e-06	8.42e-06	5.9983	3491
GAS6|2621	GAS6	0.0945864	3.34142	2.75e-06	2.03e-05	5.56111	2621
RIN2|54453	RIN2	0.0944092	2.98281	5.16e-08	6.13e-07	7.28708	54453
TMEM47|83604	TMEM47	0.0943768	3.02559	0.000927973	0.00314674	3.03246	83604
CPE|1363	CPE	0.0943073	3.30132	5.22e-05	0.000262227	4.28243	1363
LGALS1|3956	LGALS1	0.0939397	3.4784	3.11e-11	7.98e-10	10.5069	3956
GBP4|115361	GBP4	0.0938306	3.17667	2.37e-06	1.78e-05	5.62452	115361
PKD2|5311	PKD2	0.0937991	2.99772	2.88e-06	2.12e-05	5.54107	5311
PHC1|1911	PHC1	0.0937766	2.75421	1.41e-05	8.38e-05	4.85161	1911
FHL1|2273	FHL1	0.0937276	3.07186	2.31e-05	0.000129083	4.63587	2273
FAM171A1|221061	FAM171A1	0.0936185	3.12369	0.0276977	0.0567823	1.55756	221061
MMRN2|79812	MMRN2	0.0935977	3.17168	6.46e-09	9.53e-08	8.18967	79812
RAVER2|55225	RAVER2	0.0934011	2.69551	0.0122187	0.0284865	1.91298	55225
CHST7|56548	CHST7	0.0933729	2.74404	0.000913312	0.00310794	3.03938	56548
ICAM1|3383	ICAM1	0.0931655	3.44656	4.45e-07	4.17e-06	6.35149	3383
TAX1BP3|30851	TAX1BP3	0.0930437	3.31244	1.43e-09	2.52e-08	8.84374	30851
EGR1|1958	EGR1	0.0929828	3.39897	4.21e-05	0.000216825	4.37587	1958
ASAH1|427	ASAH1	0.0929709	3.40759	2.79e-14	1.39e-12	13.5545	427
CCRL2|9034	CCRL2	0.0929617	2.41307	0.000426821	0.00160727	3.36975	9034
IL15RA|3601	IL15RA	0.0926664	3.08068	6.74e-07	6e-06	6.17137	3601
ARHGAP24|83478	ARHGAP24	0.0926619	2.85493	0.000117422	0.000523899	3.93025	83478
PCDHGC3|5098	PCDHGC3	0.0926223	3.27053	1.44e-06	1.14e-05	5.84274	5098
CXCR7|57007	CXCR7	0.0925487	3.03294	0.000673533	0.00239247	3.17164	57007
RAPGEF5|9771	RAPGEF5	0.0925031	3.16346	2.77e-08	3.54e-07	7.55829	9771
DOK2|9046	DOK2	0.0924977	2.79246	0.000189468	0.000792266	3.72246	9046
IL16|3603	IL16	0.0923703	2.92458	2.41e-07	2.44e-06	6.61821	3603
ENTPD1|953	ENTPD1	0.0923182	3.19672	1.62e-21	3.24e-19	20.7905	953
GRAP|10750	GRAP	0.092306	2.80033	3.12e-07	3.06e-06	6.5053	10750
LYL1|4066	LYL1	0.0922992	2.56343	3.69e-05	0.000192975	4.43293	4066
GMIP|51291	GMIP	0.0922972	2.94361	6.43e-09	9.49e-08	8.19187	51291
IER3|8870	IER3	0.0921544	3.23655	0.000309224	0.00122077	3.50973	8870
STC1|6781	STC1	0.0920951	2.9763	0.000513984	0.00188376	3.28905	6781
EPB41L1|2036	EPB41L1	0.0920642	3.14804	0.00091922	0.00312346	3.03658	2036
CLIC2|1193	CLIC2	0.0919336	2.80678	1.52e-05	8.96e-05	4.81726	1193
PALLD|23022	PALLD	0.091913	3.33392	5.27e-06	3.57e-05	5.27788	23022
MAST4|375449	MAST4	0.0916792	2.83282	0.00286873	0.00829134	2.54231	375449
CRIP2|1397	CRIP2	0.0916613	3.34118	2.25e-09	3.76e-08	8.64735	1397
PGM2L1|283209	PGM2L1	0.0916307	2.61293	1.6e-05	9.35e-05	4.79568	283209
LPHN1|22859	LPHN1	0.0915862	2.77239	0.0110142	0.0260931	1.95805	22859
CARD6|84674	CARD6	0.0915792	2.84494	0.000182076	0.000765778	3.73975	84674
UBD|10537	UBD	0.0914549	3.66962	0.000956463	0.00323012	3.01933	10537
ARHGAP18|93663	ARHGAP18	0.0912805	2.97171	5.77e-09	8.59e-08	8.23891	93663
CD72|971	CD72	0.09124	2.49921	0.0148461	0.0334998	1.82839	971
PLSCR1|5359	PLSCR1	0.0910599	3.18946	3.56e-08	4.4e-07	7.44865	5359
C5AR1|728	C5AR1	0.0908137	2.81673	9.6e-05	0.000440784	4.01783	728
TUSC1|286319	TUSC1	0.0908095	2.81656	0.00929035	0.0226245	2.03197	286319
DNAJC18|202052	DNAJC18	0.0908076	2.27757	0.00144158	0.00457883	2.84116	202052
EPB41L2|2037	EPB41L2	0.0907407	3.2205	1.42e-09	2.5e-08	8.8476	2037
CFD|1675	CFD	0.0906257	2.66268	0.0073462	0.0185044	2.13394	1675
HERC6|55008	HERC6	0.0905295	2.80697	0.0013997	0.00446661	2.85397	55008
FRMD4A|55691	FRMD4A	0.0904437	3.13787	2.12e-08	2.8e-07	7.67287	55691
CD33|945	CD33	0.0903536	2.36666	0.0079938	0.0198935	2.09725	945
CCDC102A|92922	CCDC102A	0.0902789	2.61708	0.000714808	0.00252053	3.14581	92922
ARRDC2|27106	ARRDC2	0.0902171	3.32065	2.88e-06	2.12e-05	5.54023	27106
GIMAP8|155038	GIMAP8	0.0901614	2.97318	2.87e-07	2.84e-06	6.54268	155038
CAND2|23066	CAND2	0.0901171	2.02323	0.125806	0.198625	0.9003	23066
PRNP|5621	PRNP	0.0900187	3.28735	2.12e-05	0.000119569	4.67354	5621
PHLDA2|7262	PHLDA2	0.0898018	2.66107	0.0550881	0.100887	1.25894	7262
SACS|26278	SACS	0.0897499	2.75825	0.000478053	0.00176971	3.32052	26278
GMFG|9535	GMFG	0.089634	3.0027	3.68e-07	3.53e-06	6.43417	9535
MGLL|11343	MGLL	0.0894014	3.49615	2.06e-06	1.57e-05	5.68698	11343
CLEC10A|10462	CLEC10A	0.0892041	2.57422	0.0192653	0.0416003	1.71522	10462
APP|351	APP	0.0890513	3.71251	2.28e-09	3.77e-08	8.64259	351
PLEKHG1|57480	PLEKHG1	0.0890118	2.93226	7.61e-07	6.62e-06	6.11888	57480
GNAZ|2781	GNAZ	0.0889594	2.79401	0.114074	0.183275	0.942813	2781
PLCE1|51196	PLCE1	0.0889535	2.64387	0.00894411	0.0219334	2.04846	51196
ADAMTSL3|57188	ADAMTSL3	0.088926	2.8517	0.070281	0.123218	1.15316	57188
SH3RF1|57630	SH3RF1	0.0882483	2.98301	8.31e-06	5.29e-05	5.08041	57630
CDH1|999	CDH1	0.088242	3.54342	0.000238949	0.00097284	3.62169	999
TNFAIP2|7127	TNFAIP2	0.0882254	3.33971	1.9e-07	1.95e-06	6.72227	7127
GPR4|2828	GPR4	0.0881985	2.86303	2.3e-08	3e-07	7.63775	2828
OAS2|4939	OAS2	0.0878869	3.18549	7.12e-05	0.000340387	4.14782	4939
FCER1G|2207	FCER1G	0.0878234	3.04563	4.22e-05	0.000217333	4.37447	2207
GRAMD1A|57655	GRAMD1A	0.0877787	3.29507	1.83e-07	1.9e-06	6.73674	57655
MYO1E|4643	MYO1E	0.0875792	3.31145	3.81e-07	3.64e-06	6.41856	4643
ZNF83|55769	ZNF83	0.0875688	2.89704	0.0119739	0.0279948	1.92176	55769
LAT|27040	LAT	0.0875483	2.65659	0.000434687	0.00163103	3.36182	27040
LDB2|9079	LDB2	0.0874831	2.94904	3.97e-05	0.000206115	4.40136	9079
GIMAP1|170575	GIMAP1	0.0874572	2.72369	4.75e-05	0.000241403	4.32329	170575
PLXND1|23129	PLXND1	0.0873118	3.44734	4.68e-15	2.78e-13	14.33	23129
ZNF43|7594	ZNF43	0.087305	2.50508	0.0254077	0.052864	1.59503	7594
KCNK6|9424	KCNK6	0.0872241	2.45891	0.000858788	0.00295538	3.06611	9424
RALGAPA2|57186	RALGAPA2	0.0871556	2.99899	0.0102857	0.0246341	1.98777	57186
C21orf63|59271	C21orf63	0.0871029	2.58407	0.0443601	0.084243	1.35301	59271
TRAF5|7188	TRAF5	0.0870091	2.84427	1.47e-05	8.68e-05	4.83378	7188
ASAP1|50807	ASAP1	0.0870088	3.19369	7.58e-09	1.1e-07	8.12029	50807
PQLC3|130814	PQLC3	0.0868702	2.97427	4.55e-07	4.25e-06	6.34192	130814
FNIP2|57600	FNIP2	0.0868255	3.01124	0.013507	0.0309544	1.86944	57600
SEPT1|1731	2001-09-01	0.0867585	2.7351	0.000309926	0.00122313	3.50874	1731
PKDCC|91461	PKDCC	0.0867332	3.05364	0.0017548	0.00543951	2.75577	91461
CCDC149|91050	CCDC149	0.0867021	2.88079	0.000746947	0.00262189	3.12671	91050
PECAM1|5175	PECAM1	0.0866203	3.3072	7.1e-14	3.25e-12	13.1487	5175
C10orf54|64115	C10orf54	0.0866131	3.18683	1.65e-08	2.24e-07	7.78318	64115
CXorf36|79742	CXorf36	0.0866077	2.99433	1.37e-08	1.91e-07	7.86333	79742
OBFC2A|64859	OBFC2A	0.086585	2.8781	3.55e-06	2.54e-05	5.44942	64859
CCDC88C|440193	CCDC88C	0.086518	2.84233	0.000362736	0.00139914	3.44041	440193
IFT57|55081	IFT57	0.0865008	2.82454	0.0034187	0.00965688	2.46614	55081
GIPC3|126326	GIPC3	0.0863821	2.74461	1.19e-05	7.24e-05	4.92359	126326
LGALS3BP|3959	LGALS3BP	0.0863423	3.66184	0.000150354	0.000647882	3.82288	3959
CD74|972	CD74	0.0862713	3.86604	1.93e-09	3.27e-08	8.71526	972
CBL|867	CBL	0.0859554	2.99512	6.71e-09	9.85e-08	8.17302	867
ARAP2|116984	ARAP2	0.0858499	2.86793	0.000248559	0.00100842	3.60457	116984
CCNG2|901	CCNG2	0.0856836	3.02262	1.89e-09	3.23e-08	8.72249	901
GSN|2934	GSN	0.0854292	3.56876	1.22e-12	4.44e-11	11.9128	2934
DOCK9|23348	DOCK9	0.0851809	3.1452	6.28e-08	7.31e-07	7.20184	23348
SEMA6B|10501	SEMA6B	0.0851268	2.96521	3.11e-07	3.05e-06	6.50718	10501
ATP1B3|483	ATP1B3	0.0850852	3.22796	6.01e-07	5.41e-06	6.22143	483
TMEM231|79583	TMEM231	0.084877	2.27496	0.0865917	0.146473	1.06252	79583
IL6ST|3572	IL6ST	0.0845067	3.02798	0.0910436	0.152865	1.04075	3572
CYB561|1534	CYB561	0.0844544	3.21267	0.000906331	0.00308746	3.04271	1534
MYLIP|29116	MYLIP	0.0844137	2.87327	8.67e-07	7.41e-06	6.06198	29116
RASGEF1B|153020	RASGEF1B	0.0843534	2.89548	0.0078378	0.0195768	2.10581	153020
GPR162|27239	GPR162	0.0842671	2.42606	0.045582	0.0861456	1.34121	27239
LMO2|4005	LMO2	0.0842332	2.95333	1.09e-06	9.05e-06	5.96107	4005
TM4SF1|4071	TM4SF1	0.0842255	3.46357	7.63e-06	4.94e-05	5.11739	4071
IL4R|3566	IL4R	0.0841971	3.39977	5.17e-11	1.27e-09	10.2861	3566
PTGFRN|5738	PTGFRN	0.0840809	3.29294	1.93e-05	0.000109974	4.7154	5738
TINAGL1|64129	TINAGL1	0.0840323	3.16158	2.95e-06	2.17e-05	5.52946	64129
GPC6|10082	GPC6	0.0838476	3.23641	0.00377522	0.0105026	2.42306	10082
ALPL|249	ALPL	0.0838205	3.12995	0.065901	0.116679	1.18111	249
LRRC33|375387	LRRC33	0.0837898	2.67523	2e-05	0.000113344	4.6993	375387
LMOD1|25802	LMOD1	0.0836921	2.84433	0.0101931	0.0244474	1.9917	25802
IGSF3|3321	IGSF3	0.0836154	2.91093	0.0546858	0.100308	1.26213	3321
DDIT4|54541	DDIT4	0.083596	3.43893	4.5e-06	3.1e-05	5.34703	54541
RAB3IL1|5866	RAB3IL1	0.0833612	2.85943	0.00272239	0.00791975	2.56505	5866
PIK3IP1|113791	PIK3IP1	0.0833279	3.13951	4.31e-06	3e-05	5.3653	113791
RCN3|57333	RCN3	0.0833168	3.02041	1.32e-06	1.06e-05	5.88084	57333
MYO1D|4642	MYO1D	0.0832907	3.32011	7.17e-05	0.000342816	4.14438	4642
HLA-DMA|3108	HLA-DMA	0.0832905	3.30677	6.34e-05	0.000308164	4.19806	3108
MARCKS|4082	MARCKS	0.0829254	3.4358	4.56e-08	5.48e-07	7.34109	4082
NCOA7|135112	NCOA7	0.0828301	3.25026	1.08e-06	8.98e-06	5.96554	135112
DBNDD2|55861	DBNDD2	0.08282	2.98967	3.55e-05	0.000186873	4.44941	55861
PLVAP|83483	PLVAP	0.0826492	3.48911	2.03e-11	5.43e-10	10.6934	83483
FABP5|2171	FABP5	0.0826265	2.38049	0.0568348	0.103545	1.24539	2171
SDC3|9672	SDC3	0.0825528	3.32128	5.55e-08	6.55e-07	7.25538	9672
MSN|4478	MSN	0.0822234	3.59485	3.26e-11	8.35e-10	10.4864	4478
TCEAL3|85012	TCEAL3	0.0821959	2.74392	0.00107046	0.00355196	2.97043	85012
CEP135|9662	CEP135	0.0819856	2.51403	8.13e-05	0.000382282	4.08984	9662
TNFSF12|8742	TNFSF12	0.0817912	3.06179	3.59e-07	3.45e-06	6.44544	8742
AP1G2|8906	AP1G2	0.081698	3.09577	0.000498145	0.00183122	3.30264	8906
SOD2|6648	SOD2	0.0813642	3.76559	9.97e-11	2.34e-09	10.0013	6648
WDFY3|23001	WDFY3	0.081355	3.08964	8.45e-08	9.47e-07	7.07332	23001
HTRA1|5654	HTRA1	0.0813502	3.51097	2.96e-05	0.000159451	4.5281	5654
ADAM9|8754	ADAM9	0.0811738	3.23134	1.51e-05	8.89e-05	4.82193	8754
BCAS4|55653	BCAS4	0.0811622	3.07358	8.83e-07	7.54e-06	6.05396	55653
GDPD5|81544	GDPD5	0.081142	2.91169	0.000107318	0.000483472	3.96933	81544
KDELC2|143888	KDELC2	0.0811347	3.0933	1.03e-06	8.6e-06	5.98639	143888
NBEAL2|23218	NBEAL2	0.0811222	3.11469	3.64e-09	5.7e-08	8.43935	23218
SIPA1L2|57568	SIPA1L2	0.0810122	3.17252	0.000922905	0.00313323	3.03484	57568
CHST10|9486	CHST10	0.0808194	2.43631	0.0551912	0.101043	1.25813	9486
TYMP|1890	TYMP	0.0807998	3.45918	5.82e-06	3.9e-05	5.23486	1890
SERPINE1|5054	SERPINE1	0.0807123	3.43606	0.0015424	0.00486176	2.8118	5054
PDGFB|5155	PDGFB	0.0804783	3.08884	2.47e-08	3.21e-07	7.60665	5155
NETO2|81831	NETO2	0.0804551	2.45019	0.0214738	0.0456628	1.66809	81831
C20orf194|25943	C20orf194	0.0804383	2.90971	2.44e-06	1.83e-05	5.61173	25943
TMTC1|83857	TMTC1	0.0800464	2.78554	0.0124939	0.0289998	1.9033	83857
PAQR8|85315	PAQR8	0.0797631	2.72255	0.006489	0.0166677	2.18782	85315
SCPEP1|59342	SCPEP1	0.0796361	3.28934	0.00012388	0.000549748	3.907	59342
ZNF385A|25946	ZNF385A	0.0794204	3.01715	2.99e-06	2.19e-05	5.52375	25946
RGS16|6004	RGS16	0.0793833	2.79795	0.0197583	0.0425142	1.70425	6004
WAS|7454	WAS	0.0793123	2.85537	4.61e-05	0.000235185	4.33608	7454
SHE|126669	SHE	0.0792507	2.92253	0.00330667	0.00937506	2.48061	126669
RFTN2|130132	RFTN2	0.0792299	2.22578	0.0561293	0.102501	1.25081	130132
LIMA1|51474	LIMA1	0.0790788	3.21737	1.01e-09	1.85e-08	8.99647	51474
AOC3|8639	AOC3	0.0786915	3.15496	3.91e-07	3.71e-06	6.40777	8639
EZR|7430	EZR	0.0785913	3.43174	6.61e-08	7.65e-07	7.17975	7430
BTG2|7832	BTG2	0.0785768	3.23267	2.49e-05	0.000137405	4.60313	7832
NUMBL|9253	NUMBL	0.078502	2.83365	1.75e-05	0.000100803	4.75817	9253
UBE2E2|7325	UBE2E2	0.078454	2.98199	0.00099699	0.00334553	3.00131	7325
GCNT1|2650	GCNT1	0.0783911	2.36322	0.0258377	0.0535853	1.58775	2650
MEIS3P1|4213	MEIS3P1	0.0783171	2.44844	0.00064747	0.00231407	3.18878	4213
CYGB|114757	CYGB	0.0782023	3.06965	0.000407915	0.00154981	3.38943	114757
CHI3L1|1116	CHI3L1	0.0781947	3.35791	0.225735	0.317812	0.646401	1116
PITPNM1|9600	PITPNM1	0.0781443	3.13829	2.97e-06	2.18e-05	5.52776	9600
VCL|7414	VCL	0.0781308	3.32127	1.12e-12	4.12e-11	11.9518	7414
S1PR2|9294	S1PR2	0.0779886	3.02842	0.00161683	0.00506468	2.79133	9294
BEX4|56271	BEX4	0.0779738	2.81419	0.00255633	0.00750258	2.59238	56271
SLC16A5|9121	SLC16A5	0.0778083	2.20727	0.0408124	0.0785537	1.38921	9121
PLK3|1263	PLK3	0.0777774	2.83136	2.31e-05	0.000128758	4.63718	1263
DLL4|54567	DLL4	0.0777134	3.0585	8.51e-07	7.29e-06	6.0703	54567
APOLD1|81575	APOLD1	0.0774261	3.17316	6.85e-05	0.000330715	4.16413	81575
P2RY8|286530	P2RY8	0.0774164	2.8064	0.0033141	0.00939345	2.47963	286530
ARID5B|84159	ARID5B	0.0771964	3.08191	4.14e-07	3.92e-06	6.38271	84159
CACHD1|57685	CACHD1	0.0771444	2.63007	0.0434462	0.0827956	1.36205	57685
NPHP4|261734	NPHP4	0.0771283	2.4804	0.128965	0.202619	0.889529	261734
PPFIBP1|8496	PPFIBP1	0.0770695	3.15506	1.96e-09	3.33e-08	8.70693	8496
HIPK3|10114	HIPK3	0.0769555	2.89423	0.103436	0.169707	0.985327	10114
MAPK11|5600	MAPK11	0.0768891	2.88388	0.000686675	0.00243244	3.16325	5600
SWAP70|23075	SWAP70	0.0768466	3.22424	8.21e-13	3.08e-11	12.0857	23075
RHOQ|23433	RHOQ	0.0767687	3.22744	1.23e-09	2.22e-08	8.90901	23433
AGRN|375790	AGRN	0.0764464	3.57211	2.84e-09	4.6e-08	8.54708	375790
SLC4A5|57835	SLC4A5	0.0763908	2.23326	0.0248327	0.0518444	1.60498	57835
DYRK2|8445	DYRK2	0.0763529	3.02445	3.89e-07	3.7e-06	6.40953	8445
TMEM165|55858	TMEM165	0.0763468	3.20875	6.19e-12	1.92e-10	11.2086	55858
RNF24|11237	RNF24	0.0763319	2.51482	0.0134051	0.030743	1.87273	11237
PALM|5064	PALM	0.0761467	2.96629	0.00583652	0.015211	2.23385	5064
FAM57A|79850	FAM57A	0.0759072	2.66682	0.00395472	0.0109207	2.40288	79850
MT1F|4494	MT1F	0.0758024	2.62362	0.254782	0.350446	0.593832	4494
IFITM1|8519	IFITM1	0.0756006	3.35045	5.74e-05	0.000283345	4.24096	8519
EMCN|51705	EMCN	0.0755654	2.91383	0.00665059	0.0170224	2.17714	51705
ITGA7|3679	ITGA7	0.0754582	3.07175	0.000147981	0.000639557	3.82979	3679
RGS3|5998	RGS3	0.0754538	3.32488	5.6e-09	8.37e-08	8.25181	5998
FABP3|2170	FABP3	0.0753636	2.54152	0.0569232	0.103657	1.24471	2170
TGM2|7052	TGM2	0.0751843	3.65402	7.54e-07	6.58e-06	6.12235	7052
EFNB1|1947	EFNB1	0.0750797	3.20135	1.48e-08	2.04e-07	7.83115	1947
MFNG|4242	MFNG	0.0750378	2.88784	3.97e-06	2.8e-05	5.40095	4242
PDE6G|5148	PDE6G	0.0748863	1.88376	0.205605	0.295586	0.686966	5148
MAP7D1|55700	MAP7D1	0.0747605	3.28813	1.08e-14	5.85e-13	13.9662	55700
PLEKHB2|55041	PLEKHB2	0.0747447	3.2991	1.69e-11	4.61e-10	10.7726	55041
ZSWIM6|57688	ZSWIM6	0.0746763	2.86457	1.34e-05	8.03e-05	4.87164	57688
CCNI|10983	CCNI	0.0746179	3.34685	4.32e-05	0.000221696	4.3643	10983
GNG11|2791	GNG11	0.0745852	3.14902	1.09e-06	9.04e-06	5.96234	2791
MOBKL2B|79817	MOBKL2B	0.0745715	2.86093	0.0143979	0.0326558	1.8417	79817
SLC25A12|8604	SLC25A12	0.0744934	2.66543	0.0145405	0.0329257	1.83742	8604
PCOLCE|5118	PCOLCE	0.0739869	3.25877	0.0164524	0.0364853	1.78377	5118
ADPRH|141	ADPRH	0.0739776	2.82391	8.09e-07	7e-06	6.09188	141
DNAJC6|9829	DNAJC6	0.0738845	2.60575	0.086079	0.145797	1.0651	9829
SERPINH1|871	SERPINH1	0.073851	3.4846	3.45e-09	5.47e-08	8.46186	871
ANTXR2|118429	ANTXR2	0.0737548	3.21719	2.18e-06	1.65e-05	5.66215	118429
MAP2|4133	MAP2	0.0736879	3.03454	0.0265151	0.0548038	1.57651	4133
RASSF8|11228	RASSF8	0.0735598	2.79066	0.011485	0.0270535	1.93987	11228
RASSF5|83593	RASSF5	0.0735288	3.06147	0.000133045	0.000584378	3.876	83593
AFAP1L1|134265	AFAP1L1	0.0734375	2.96914	1.67e-06	1.3e-05	5.77777	134265
UBE2Q2|92912	UBE2Q2	0.0733834	3.07522	0.000237166	0.000966938	3.62495	92912
MFSD10|10227	MFSD10	0.0733784	3.16329	8.09e-06	5.18e-05	5.09206	10227
ANXA2P2|304	ANXA2P2	0.0733587	3.45754	3.5e-07	3.38e-06	6.45628	304
NBPF14|25832	NBPF14	0.0732238	2.79081	0.0268856	0.0554609	1.57048	25832
B3GNT9|84752	B3GNT9	0.0731826	2.64997	0.00777293	0.0194483	2.10942	84752
H2AFY2|55506	H2AFY2	0.0731764	2.85041	0.139912	0.216327	0.854146	55506
FAM115C|285966	FAM115C	0.0729727	2.72161	0.0276307	0.0566649	1.55861	285966
JAK2|3717	JAK2	0.0727	2.78419	4.61e-05	0.000235067	4.33656	3717
ZSWIM4|65249	ZSWIM4	0.0724161	2.81121	3.21e-05	0.000171394	4.49332	65249
LOC550643|550643	LOC550643	0.072412	2.77024	0.00100232	0.00335854	2.99899	550643
CADM4|199731	CADM4	0.0721113	2.84406	0.0843175	0.143277	1.07408	199731
SASH1|23328	SASH1	0.0720853	3.08422	1.03e-06	8.57e-06	5.98813	23328
BMP2K|55589	BMP2K	0.0719647	2.72031	8.86e-05	0.000410787	4.05259	55589
CDH13|1012	CDH13	0.0719459	2.91696	0.000142909	0.000620649	3.84494	1012
CMAH|8418	CMAH	0.0719219	2.641	0.0495292	0.0923997	1.30514	8418
WWTR1|25937	WWTR1	0.071716	2.87056	0.00633002	0.0163209	2.19859	25937
ID1|3397	ID1	0.0716528	3.10265	0.00497763	0.0133353	2.30298	3397
LIMK1|3984	LIMK1	0.0715702	3.09591	1.88e-05	0.000107849	4.72494	3984
SLC6A9|6536	SLC6A9	0.071443	2.56063	0.110597	0.178854	0.956256	6536
STXBP1|6812	STXBP1	0.071441	2.88139	0.00738875	0.0185874	2.13143	6812
SYNJ2|8871	SYNJ2	0.0714023	3.03223	0.00101161	0.00338087	2.99499	8871
RELL1|768211	RELL1	0.0713943	2.97336	2.39e-07	2.43e-06	6.62137	768211
MVP|9961	MVP	0.0713284	3.57506	4.81e-09	7.32e-08	8.31763	9961
TLE4|7091	TLE4	0.0713241	2.77742	0.00137707	0.00440168	2.86104	7091
TMEM54|113452	TMEM54	0.0711879	2.91181	0.0539532	0.0991052	1.26798	113452
HCST|10870	HCST	0.0711026	2.78024	0.00733074	0.0184816	2.13485	10870
RASD1|51655	RASD1	0.0710854	3.1688	0.0453208	0.0857919	1.3437	51655
LOC349114|349114	LOC349114	0.0709355	2.26631	0.0467004	0.0879295	1.33068	349114
TUBB6|84617	TUBB6	0.0709218	3.24852	5.63e-08	6.64e-07	7.24954	84617
MYO6|4646	MYO6	0.0708187	3.2904	2.03e-06	1.56e-05	5.69301	4646
SGK269|79834	SGK269	0.07064	3.1265	2.6e-10	5.47e-09	9.58544	79834
FAM102B|284611	FAM102B	0.0703194	2.89666	0.000119815	0.000533347	3.92149	284611
SLC27A1|376497	SLC27A1	0.0702094	3.07876	7.06e-05	0.000338385	4.15092	376497
MTMR2|8898	MTMR2	0.0700894	2.99809	1.57e-06	1.23e-05	5.80436	8898
HMOX1|3162	HMOX1	0.0700485	3.34138	0.000203246	0.000841077	3.69198	3162
RCN1|5954	RCN1	0.0700432	3.47087	1.19e-05	7.2e-05	4.92618	5954
SLC4A4|8671	SLC4A4	0.0699722	3.03659	0.124768	0.197255	0.903898	8671
EVL|51466	EVL	0.0699161	3.29307	4.9e-05	0.00024816	4.30997	51466
FOSL2|2355	FOSL2	0.0697789	3.2022	1.94e-05	0.000110448	4.71332	2355
IFI27|3429	IFI27	0.069753	3.40703	0.0406044	0.0782703	1.39143	3429
TMEM65|157378	TMEM65	0.0697343	3.00783	9.37e-05	0.000432245	4.02805	157378
LAMA5|3911	LAMA5	0.0697246	3.36477	4.38e-05	0.00022435	4.35855	3911
RAB6B|51560	RAB6B	0.0696459	2.68251	0.00124125	0.00403117	2.90614	51560
CD7|924	CD7	0.0695523	2.7172	0.0629224	0.112322	1.20119	924
PLK2|10769	PLK2	0.0695171	3.23004	1.06e-06	8.8e-06	5.9748	10769
RNASE1|6035	RNASE1	0.0694965	3.32854	9.47e-05	0.00043613	4.02344	6035
SIRPA|140885	SIRPA	0.0692999	3.40639	7.16e-07	6.31e-06	6.14529	140885
SUSD1|64420	SUSD1	0.0692169	2.71718	0.00645126	0.0165855	2.19036	64420
PPP1R12B|4660	PPP1R12B	0.0692062	3.15286	1.3e-08	1.82e-07	7.88744	4660
HLA-B|3106	HLA-B	0.0690468	3.88643	3.42e-07	3.32e-06	6.46561	3106
BAZ1A|11177	BAZ1A	0.0690304	3.1511	4.2e-09	6.46e-08	8.37715	11177
KLF4|9314	KLF4	0.0689617	2.87703	0.0298813	0.0605518	1.5246	9314
NFKB1|4790	NFKB1	0.068833	3.26791	2.29e-12	7.91e-11	11.6408	4790
RAP1GAP|5909	RAP1GAP	0.0687006	3.24959	0.0105098	0.0250674	1.9784	5909
SEMA3G|56920	SEMA3G	0.0685656	2.92919	0.00820887	0.020337	2.08572	56920
SLC6A8|6535	SLC6A8	0.0684946	2.97643	0.112391	0.181275	0.949268	6535
EGFL7|51162	EGFL7	0.0684925	3.30055	6.73e-05	0.000325384	4.17191	51162
TLR1|7096	TLR1	0.0684791	2.62846	0.0284475	0.0580524	1.54596	7096
ITPRIPL2|162073	ITPRIPL2	0.0684707	3.24743	3.94e-08	4.82e-07	7.40398	162073
ADAM17|6868	ADAM17	0.0683332	2.91705	0.000397267	0.0015127	3.40092	6868
CPVL|54504	CPVL	0.0682964	3.0875	0.0146656	0.0331314	1.8337	54504
SLC43A2|124935	SLC43A2	0.0682432	3.07469	0.000324403	0.0012716	3.48892	124935
RPP25|54913	RPP25	0.0681863	2.77979	0.0149603	0.0336993	1.82506	54913
GPX7|2882	GPX7	0.0681782	2.70955	0.0899058	0.151277	1.04621	2882
EXOC3L|283849	EXOC3L	0.0681401	2.71167	0.00041744	0.0015801	3.37941	283849
ITPRIP|85450	ITPRIP	0.0679299	3.09135	1.77e-05	0.00010185	4.75325	85450
NOTCH2|4853	NOTCH2	0.0677727	3.42079	1.15e-06	9.38e-06	5.94088	4853
TES|26136	TES	0.0677515	3.13432	0.000698067	0.00246826	3.1561	26136
C17orf28|283987	C17orf28	0.067668	2.94113	0.0270364	0.0557238	1.56805	283987
RGL1|23179	RGL1	0.0676264	3.03344	5.7e-05	0.000281803	4.24388	23179
LRP10|26020	LRP10	0.0676163	3.50132	2.8e-11	7.27e-10	10.553	26020
GIMAP5|55340	GIMAP5	0.0675939	3.10115	0.000122147	0.000542473	3.91312	55340
TRIM47|91107	TRIM47	0.0675353	3.23084	0.000459675	0.00171042	3.33755	91107
RALGDS|5900	RALGDS	0.067496	3.21291	1.1e-11	3.17e-10	10.9585	5900
SEPW1|6415	SEPW1	0.0674119	3.36665	0.000464783	0.00172666	3.33275	6415
SMAD7|4092	SMAD7	0.0673977	2.98004	7.64e-05	0.000361833	4.11701	4092
NOVA2|4858	NOVA2	0.0673852	2.37157	0.0109829	0.0260297	1.95928	4858
PPM1K|152926	PPM1K	0.0672771	2.54305	0.0636955	0.11344	1.19589	152926
FYN|2534	FYN	0.0672691	3.10648	9.63e-06	6.03e-05	5.01653	2534
VSIG10L|147645	VSIG10L	0.0672546	2.71388	0.114718	0.184131	0.940368	147645
CASP4|837	CASP4	0.0671303	3.26549	1.64e-07	1.72e-06	6.78445	837
C17orf72|92340	C17orf72	0.067114	2.05205	0.0322969	0.0647	1.49084	92340
NR4A1|3164	NR4A1	0.0670981	3.19352	0.00382758	0.0106228	2.41708	3164
ANO1|55107	ANO1	0.0670633	3.22411	0.0730376	0.127242	1.13645	55107
ROBO4|54538	ROBO4	0.0670371	3.11544	0.000132945	0.000584162	3.87633	54538
ZMIZ1|57178	ZMIZ1	0.0668899	3.34414	4.07e-08	4.94e-07	7.39064	57178
GNPTAB|79158	GNPTAB	0.0668291	3.1686	3.29e-10	6.85e-09	9.48333	79158
FLT1|2321	FLT1	0.0667737	3.27613	6.72e-07	5.99e-06	6.17243	2321
B4GALT5|9334	B4GALT5	0.0666859	3.33544	2.47e-09	4.06e-08	8.6081	9334
ATP10D|57205	ATP10D	0.0665914	2.86488	0.00143126	0.00455106	2.84428	57205
IPW|3653	IPW	0.0665485	2.80792	0.164681	0.247494	0.783357	3653
SCARF1|8578	SCARF1	0.0665393	2.94343	2.93e-07	2.9e-06	6.53245	8578
INPP4A|3631	INPP4A	0.0664081	3.02052	2.19e-10	4.75e-09	9.65984	3631
TGFBR1|7046	TGFBR1	0.0663458	3.25994	2.58e-10	5.46e-09	9.58866	7046
FAM101B|359845	FAM101B	0.0663109	2.93256	1.31e-05	7.83e-05	4.88408	359845
PDE4D|5144	PDE4D	0.0663066	2.62554	0.0431884	0.0823743	1.36463	5144
PLEKHG2|64857	PLEKHG2	0.0663028	3.05576	1.09e-05	6.69e-05	4.96379	64857
STK10|6793	STK10	0.0662459	3.1714	7.95e-09	1.16e-07	8.0999	6793
CPNE2|221184	CPNE2	0.0661594	3.1148	6.01e-07	5.41e-06	6.2212	221184
PFKM|5213	PFKM	0.0657677	2.99434	0.00349819	0.0098454	2.45616	5213
NRN1|51299	NRN1	0.0657412	2.54625	0.0573459	0.104197	1.2415	51299
B3GALT4|8705	B3GALT4	0.0656403	2.5191	0.0527899	0.0973562	1.27745	8705
SH2B3|10019	SH2B3	0.0654669	3.28011	1.53e-08	2.11e-07	7.81434	10019
SHROOM3|57619	SHROOM3	0.0654427	3.20245	0.0065877	0.0168801	2.18127	57619
STOM|2040	STOM	0.0654182	3.66469	3.16e-08	3.97e-07	7.50075	2040
KIAA0247|9766	KIAA0247	0.0653824	3.22679	1.61e-08	2.2e-07	7.79216	9766
TLR4|7099	TLR4	0.0651865	2.91262	0.00056687	0.00205581	3.24652	7099
STK38L|23012	STK38L	0.0650512	3.0457	3.28e-07	3.19e-06	6.48404	23012
C12orf49|79794	C12orf49	0.0649885	3.00153	0.00015208	0.000654586	3.81793	79794
CDKN1A|1026	CDKN1A	0.0647444	3.5288	0.000249652	0.0010125	3.60267	1026
ELF1|1997	ELF1	0.0647188	3.20539	3.74e-06	2.66e-05	5.42685	1997
ZBTB46|140685	ZBTB46	0.0646886	2.7024	0.000550684	0.00200159	3.2591	140685
ENPP2|5168	ENPP2	0.0645456	3.29259	0.0181976	0.0396493	1.73999	5168
CLEC3B|7123	CLEC3B	0.0644245	2.98748	0.0411648	0.0791138	1.38547	7123
CBFA2T3|863	CBFA2T3	0.0643956	2.43825	0.0886564	0.149442	1.05229	863
SLFN5|162394	SLFN5	0.0641979	2.77356	0.0324958	0.0650758	1.48817	162394
C15orf39|56905	C15orf39	0.0641459	3.17056	2.8e-06	2.07e-05	5.55214	56905
ZDHHC7|55625	ZDHHC7	0.0641404	3.19276	7.12e-10	1.35e-08	9.14764	55625
C20orf160|140706	C20orf160	0.0640825	2.62038	0.00909973	0.0222421	2.04097	140706
PACS1|55690	PACS1	0.064064	3.32694	5.93e-09	8.81e-08	8.22688	55690
PTPRN2|5799	PTPRN2	0.0640528	2.53523	0.0282217	0.0576423	1.54942	5799
SYNE1|23345	SYNE1	0.0640458	3.1469	0.000100404	0.000457496	3.99825	23345
ATP2B4|493	ATP2B4	0.0640357	3.37966	1.06e-05	6.54e-05	4.97514	493
NEURL1B|54492	NEURL1B	0.0640199	3.18299	3.08e-05	0.000164947	4.51097	54492
TBC1D1|23216	TBC1D1	0.0637988	3.30513	5.23e-08	6.2e-07	7.28134	23216
AKNA|80709	AKNA	0.0637983	3.12775	2.02e-05	0.00011439	4.69489	80709
C10orf10|11067	C10orf10	0.0637928	3.55503	0.000267642	0.00107754	3.57245	11067
EDNRB|1910	EDNRB	0.0637665	3.1243	0.00266535	0.00778115	2.57425	1910
SH3BGRL3|83442	SH3BGRL3	0.0637188	3.48396	9.7e-08	1.07e-06	7.01326	83442
ST14|6768	ST14	0.0637056	3.23137	0.0570922	0.103916	1.24342	6768
FAM65A|79567	FAM65A	0.0634371	3.29058	2.93e-11	7.52e-10	10.5337	79567
AP1S2|8905	AP1S2	0.0632948	2.8694	7.12e-06	4.65e-05	5.14772	8905
NPL|80896	NPL	0.0632926	3.04444	0.0108661	0.0258055	1.96393	80896
CD68|968	CD68	0.0632507	3.48616	4.83e-06	3.31e-05	5.31644	968
TNS1|7145	TNS1	0.0630866	3.47433	1.58e-07	1.66e-06	6.8009	7145
CD9|928	CD9	0.0630375	3.31683	0.000285332	0.00114044	3.54465	928
TPST1|8460	TPST1	0.0630225	3.11046	0.00280152	0.00811732	2.55261	8460
SLC35E4|339665	SLC35E4	0.0629848	2.39686	0.0258487	0.0535986	1.58756	339665
LEPROTL1|23484	LEPROTL1	0.0629653	3.23898	1.67e-09	2.9e-08	8.77819	23484
LRRC70|100130733	LRRC70	0.0629046	2.21208	0.0433218	0.0826015	1.36329	100130733
IFI30|10437	IFI30	0.062812	3.57238	6.13e-06	4.08e-05	5.21249	10437
TSPAN3|10099	TSPAN3	0.0627865	3.43343	5.86e-08	6.87e-07	7.23237	10099
NIN|51199	NIN	0.0626343	3.18166	7e-07	6.2e-06	6.15506	51199
ANXA4|307	ANXA4	0.0625919	3.57329	8.37e-06	5.33e-05	5.0774	307
PALM2-AKAP2|445815	PALM2-AKAP2	0.0625605	3.28633	5.48e-08	6.47e-07	7.26136	445815
ZC3H12A|80149	ZC3H12A	0.0625442	3.022	0.00176964	0.00547672	2.75211	80149
LIMS1|3987	LIMS1	0.062532	2.65938	0.121491	0.193109	0.915456	3987
PRF1|5551	PRF1	0.0624951	2.7689	0.0270143	0.0556966	1.56841	5551
DISC1|27185	DISC1	0.0624873	2.52137	0.0285163	0.058162	1.54491	27185
PCYOX1L|78991	PCYOX1L	0.062428	2.55038	0.0119409	0.0279289	1.92296	78991
GMPR|2766	GMPR	0.0624089	2.53811	0.29458	0.393373	0.530797	2766
ATP8B3|148229	ATP8B3	0.0623868	2.34319	0.181537	0.267993	0.741034	148229
RELB|5971	RELB	0.062296	3.19287	2.33e-05	0.00013003	4.63207	5971
ETV6|2120	ETV6	0.0622951	3.15867	4.67e-10	9.3e-09	9.33063	2120
MTHFD1L|25902	MTHFD1L	0.0622532	2.96404	0.0060884	0.0157751	2.2155	25902
ANXA2|302	ANXA2	0.0622276	3.67746	5.92e-07	5.34e-06	6.22765	302
TACC1|6867	TACC1	0.0621238	3.38209	5.57e-05	0.000276422	4.2543	6867
ENAH|55740	ENAH	0.0620928	3.42325	2.1e-05	0.000118248	4.67879	55740
CREB5|9586	CREB5	0.0620218	2.42876	0.078731	0.135464	1.10385	9586
IFI44|10561	IFI44	0.0616814	3.0029	0.0207645	0.0443907	1.68268	10561
SEPN1|57190	SEPN1	0.0616796	3.40042	1.47e-11	4.07e-10	10.8332	57190
FURIN|5045	FURIN	0.061573	3.72824	2.96e-05	0.000159268	4.5288	5045
PPP1R9B|84687	PPP1R9B	0.0614936	3.26277	1.5e-06	1.19e-05	5.8228	84687
IL32|9235	IL32	0.0614785	3.7504	0.000178043	0.000750996	3.74947	9235
GORAB|92344	GORAB	0.0613757	2.98288	0.0014937	0.00473141	2.82574	92344
HOOK3|84376	HOOK3	0.0613605	3.21018	1.89e-05	0.000108155	4.7235	84376
LPXN|9404	LPXN	0.0612902	2.94943	1.93e-07	1.99e-06	6.71435	9404
HIP1|3092	HIP1	0.0612396	3.1564	0.0112928	0.0266823	1.9472	3092
FAM117B|150864	FAM117B	0.0612334	2.82209	0.000892432	0.00304763	3.04943	150864
CMTM7|112616	CMTM7	0.0612241	2.92874	0.0029439	0.0084853	2.53108	112616
CLDN7|1366	CLDN7	0.061141	3.19525	0.0890428	0.149978	1.0504	1366
RHBDF1|64285	RHBDF1	0.0611298	2.99397	0.000688643	0.00243866	3.16201	64285
RAB20|55647	RAB20	0.0611131	3.20284	0.0002063	0.000853103	3.6855	55647
B3GNT5|84002	B3GNT5	0.0611047	2.80837	0.0813003	0.139024	1.08991	84002
PIP5K1C|23396	PIP5K1C	0.061072	3.21124	3.94e-11	9.88e-10	10.4044	23396
BMPR2|659	BMPR2	0.0609965	3.3019	1.23e-08	1.73e-07	7.91156	659
CXCL16|58191	CXCL16	0.0609693	3.36745	0.000657668	0.00234546	3.18199	58191
PARVA|55742	PARVA	0.0609611	3.21958	7.53e-07	6.58e-06	6.123	55742
DSE|29940	DSE	0.0607937	2.96213	1.57e-05	9.21e-05	4.80346	29940
SLC2A13|114134	SLC2A13	0.0607565	2.94919	0.00306353	0.00877988	2.51378	114134
PML|5371	PML	0.0607559	3.31887	4.85e-12	1.54e-10	11.3142	5371
KANK3|256949	KANK3	0.0606699	2.83266	0.00402326	0.0110783	2.39542	256949
PLCB1|23236	PLCB1	0.0606124	2.94699	0.0606977	0.108989	1.21683	23236
LRMP|4033	LRMP	0.060495	2.40784	0.0507815	0.09419	1.29429	4033
NRP1|8829	NRP1	0.0604922	3.4529	4.45e-06	3.08e-05	5.35161	8829
MARCKSL1|65108	MARCKSL1	0.0604496	3.38017	0.00037138	0.0014301	3.43018	65108
AKAP12|9590	AKAP12	0.0602758	3.09178	0.0620726	0.110976	1.2071	9590
GBP3|2635	GBP3	0.0601945	3.09057	0.0474235	0.0890449	1.32401	2635
EHBP1L1|254102	EHBP1L1	0.0601824	3.24573	4.02e-08	4.9e-07	7.39583	254102
RAB11FIP5|26056	RAB11FIP5	0.0601526	3.11135	0.000257723	0.00104304	3.58885	26056
RGAG4|340526	RGAG4	0.0601418	2.60665	0.0835829	0.142318	1.07788	340526
ITM2C|81618	ITM2C	0.0599492	3.33283	0.00444281	0.0120786	2.35234	81618
TAP1|6890	TAP1	0.0599211	3.45093	1.21e-05	7.33e-05	4.91659	6890
TNFRSF1B|7133	TNFRSF1B	0.0599146	3.33566	4.1e-05	0.00021209	4.3874	7133
REC8|9985	REC8	0.0599112	2.33996	0.151394	0.231303	0.819892	9985
MALL|7851	MALL	0.0598796	2.97603	0.0175801	0.0385579	1.75498	7851
SH3PXD2B|285590	SH3PXD2B	0.0598402	3.05866	1.25e-05	7.55e-05	4.90269	285590
LPHN2|23266	LPHN2	0.0597707	3.27137	0.00371787	0.010378	2.42971	23266
NRSN2|80023	NRSN2	0.0597653	2.8823	0.0811265	0.138768	1.09084	80023
EPHA2|1969	EPHA2	0.0597572	3.13805	0.00351853	0.00989063	2.45364	1969
WSCD1|23302	WSCD1	0.0596233	2.54227	0.198273	0.287318	0.702736	23302
ARHGAP29|9411	ARHGAP29	0.0595388	3.29258	4.12e-06	2.89e-05	5.3852	9411
GALNT10|55568	GALNT10	0.0595095	3.0395	6.39e-05	0.000310495	4.19425	55568
TCN2|6948	TCN2	0.0594615	3.15326	0.000121885	0.000541725	3.91405	6948
C2CD2|25966	C2CD2	0.0594022	3.09584	5.04e-05	0.00025413	4.29738	25966
LYN|4067	LYN	0.0593644	3.23249	4.29e-06	2.99e-05	5.36771	4067
BTG1|694	BTG1	0.0593487	3.58426	6.88e-09	1.01e-07	8.16229	694
MGC12982|84793	MGC12982	0.0593391	2.56127	0.147072	0.225532	0.832471	84793
PAG1|55824	PAG1	0.0593172	3.09223	0.00949667	0.0230446	2.02243	55824
BMP2|650	BMP2	0.0591086	2.95534	0.0272391	0.0560304	1.56481	650
SEPT2|4735	2002-09-01	0.0590189	3.56064	2.26e-11	5.94e-10	10.6466	4735
PDE2A|5138	PDE2A	0.058963	2.83283	0.0504474	0.0937203	1.29716	5138
RAB27A|5873	RAB27A	0.0589125	3.14297	0.000379756	0.00145751	3.4205	5873
ALPK3|57538	ALPK3	0.0588214	2.97164	0.101935	0.167631	0.991675	57538
TXNIP|10628	TXNIP	0.0588169	3.59977	0.000388275	0.00148236	3.41086	10628
LRRC25|126364	LRRC25	0.0587836	2.75408	0.0150526	0.0338734	1.82239	126364
RNF19B|127544	RNF19B	0.0587451	3.07025	1.67e-05	9.7e-05	4.77655	127544
HLA-F|3134	HLA-F	0.0587161	3.46155	0.00153062	0.0048325	2.81513	3134
UACA|55075	UACA	0.0586122	3.27736	5.01e-10	9.93e-09	9.30002	55075
LASS6|253782	LASS6	0.0585014	3.06301	0.00323491	0.00920553	2.49014	253782
DGKE|8526	DGKE	0.0581609	2.65105	0.063287	0.112834	1.19869	8526
PARP6|56965	PARP6	0.0581553	2.965	0.0379832	0.0740429	1.42041	56965
CXCL10|3627	CXCL10	0.0580741	3.03158	0.129866	0.20375	0.886504	3627
CAPN2|824	CAPN2	0.0580177	3.48836	8.08e-07	6.99e-06	6.09277	824
CLSTN1|22883	CLSTN1	0.0580042	3.35611	0.0004105	0.00155745	3.38669	22883
SLC37A1|54020	SLC37A1	0.0579229	2.95679	0.00630574	0.0162655	2.20026	54020
RAB3D|9545	RAB3D	0.0579078	2.83468	0.0916431	0.153582	1.0379	9545
TEP1|7011	TEP1	0.057868	3.08562	1.85e-07	1.91e-06	6.73321	7011
CLIC4|25932	CLIC4	0.0578662	3.41126	1.16e-07	1.25e-06	6.93722	25932
APOL3|80833	APOL3	0.0578251	3.31519	0.00555841	0.0146309	2.25505	80833
PLXNA3|55558	PLXNA3	0.0578014	2.96815	0.0555968	0.101666	1.25495	55558
FHL3|2275	FHL3	0.0577763	3.02072	0.000407949	0.00154981	3.38939	2275
STK17A|9263	STK17A	0.0577654	3.1315	3.95e-06	2.79e-05	5.40296	9263
PIP4K2A|5305	PIP4K2A	0.0577633	3.15606	4.75e-07	4.42e-06	6.32376	5305
ZBTB47|92999	ZBTB47	0.0577588	2.97931	0.000182171	0.000765897	3.73952	92999
ITGA5|3678	ITGA5	0.0577152	3.52929	2.61e-07	2.6e-06	6.58415	3678
C14orf43|91748	C14orf43	0.0576953	3.11185	2.06e-06	1.58e-05	5.68575	91748
PPP1R12A|4659	PPP1R12A	0.0576134	3.18833	5.09e-10	1e-08	9.29362	4659
ATP13A2|23400	ATP13A2	0.0574599	3.12857	6.52e-06	4.31e-05	5.18607	23400
SNX10|29887	SNX10	0.0574554	3.22798	0.0203778	0.0436527	1.69084	29887
STXBP5|134957	STXBP5	0.0574521	2.80511	0.00455675	0.0123449	2.34135	134957
DOCK1|1793	DOCK1	0.0573456	3.22153	0.00215455	0.00648099	2.66664	1793
DRAM1|55332	DRAM1	0.0572922	3.07889	7.03e-05	0.00033745	4.15302	55332
RGS19|10287	RGS19	0.0572451	2.9193	0.000728969	0.00256579	3.13729	10287
MYADM|91663	MYADM	0.0572292	3.38566	1.2e-05	7.3e-05	4.91918	91663
ASNS|440	ASNS	0.0572155	2.72334	0.243531	0.33774	0.613445	440
LAMB3|3914	LAMB3	0.0571809	3.07819	0.0641922	0.114114	1.19252	3914
RAP2B|5912	RAP2B	0.0571704	3.18	1.6e-07	1.68e-06	6.79546	5912
RIN1|9610	RIN1	0.0571696	2.55543	0.0470605	0.088478	1.32734	9610
STAT1|6772	STAT1	0.0571466	3.60341	1.67e-05	9.67e-05	4.77803	6772
MATN2|4147	MATN2	0.0570599	3.20145	0.0425831	0.0814611	1.37076	4147
KSR1|8844	KSR1	0.0570151	2.92286	0.00118987	0.00389246	2.9245	8844
SETBP1|26040	SETBP1	0.056976	2.89844	0.0176311	0.0386258	1.75372	26040
ARPC1B|10095	ARPC1B	0.056869	3.52956	1.3e-06	1.05e-05	5.88604	10095
HSPA6|3310	HSPA6	0.0567503	2.79887	0.0628644	0.112236	1.2016	3310
LOC541471|541471	LOC541471	0.0567163	2.96214	0.0159902	0.0356372	1.79615	541471
DYSF|8291	DYSF	0.0567098	3.31174	0.000373712	0.00143813	3.42746	8291
METTL9|51108	METTL9	0.0566942	3.21025	3.01e-08	3.82e-07	7.52106	51108
C9orf150|286343	C9orf150	0.0566564	3.18852	0.0168691	0.0372593	1.77291	286343
CCL3|6348	CCL3	0.0565235	2.61541	0.128766	0.202388	0.8902	6348
TBC1D9|23158	TBC1D9	0.0564981	3.17966	0.00157904	0.00495969	2.80161	23158
SYNGAP1|8831	SYNGAP1	0.0564479	2.69406	0.00378145	0.0105149	2.42234	8831
SOBP|55084	SOBP	0.0564387	2.62052	0.25491	0.35057	0.593613	55084
CSRP1|1465	CSRP1	0.0564059	3.50429	9.8e-05	0.000447907	4.00898	1465
LMCD1|29995	LMCD1	0.0563828	3.05997	0.000678997	0.00240819	3.16813	29995
MMD|23531	MMD	0.0563509	3.08973	0.00199215	0.00604742	2.70068	23531
FGF13|2258	FGF13	0.0563136	2.53463	0.297237	0.396327	0.526897	2258
SYNPO|11346	SYNPO	0.0562264	3.50971	1.18e-06	9.6e-06	5.92772	11346
ME2|4200	ME2	0.0562061	3.15011	3.84e-06	2.72e-05	5.41523	4200
CD59|966	CD59	0.056159	3.69516	3.51e-12	1.15e-10	11.4542	966
GPR137B|7107	GPR137B	0.0561392	3.00261	0.0342983	0.0679922	1.46473	7107
NLRC4|58484	NLRC4	0.0561093	2.13305	0.0454175	0.0859469	1.34278	58484
FBXO32|114907	FBXO32	0.0560599	2.72421	0.125403	0.198179	0.901692	114907
FOXD2|2306	FOXD2	0.0559757	2.38678	0.248693	0.343579	0.604337	2306
PIK3C2B|5287	PIK3C2B	0.0559428	3.16709	9.01e-05	0.000417616	4.04525	5287
RNF145|153830	RNF145	0.0558991	3.18713	1.7e-05	9.82e-05	4.77041	153830
TRAF1|7185	TRAF1	0.0555572	2.93992	0.000155982	0.000669147	3.80692	7185
PLCL2|23228	PLCL2	0.0553281	2.99878	0.0170684	0.0376348	1.76781	23228
FAM167B|84734	FAM167B	0.0553112	2.75145	0.0192031	0.0414818	1.71663	84734
C7orf23|79161	C7orf23	0.0552381	2.68533	0.0305279	0.0616785	1.5153	79161
C13orf15|28984	C13orf15	0.0551142	2.99411	0.00140991	0.00449425	2.85081	28984
RUSC2|9853	RUSC2	0.0550318	3.18267	1.71e-06	1.33e-05	5.76717	9853
RAB8B|51762	RAB8B	0.0549997	3.11785	8.02e-06	5.16e-05	5.09574	51762
TMEM184B|25829	TMEM184B	0.0549858	3.28871	3.03e-08	3.83e-07	7.51889	25829
LOC374443|374443	LOC374443	0.0549467	2.33263	0.114048	0.183259	0.942911	374443
STAC3|246329	STAC3	0.0549328	2.46143	0.0659072	0.116679	1.18107	246329
WARS|7453	WARS	0.0548118	3.40859	8.4e-07	7.24e-06	6.07573	7453
SMARCA5|8467	SMARCA5	0.0547294	3.29856	1.02e-07	1.12e-06	6.98976	8467
GGTA1|2681	GGTA1	0.0546504	2.83992	0.0110044	0.0260752	1.95844	2681
MESDC1|59274	MESDC1	0.0546408	3.0723	4.01e-06	2.82e-05	5.39719	59274
LYZ|4069	LYZ	0.0545977	3.56629	0.0726384	0.126661	1.13883	4069
GSR|2936	GSR	0.0544496	3.27719	0.000730403	0.00256927	3.13644	2936
MPZL1|9019	MPZL1	0.0543962	3.4304	1.1e-07	1.2e-06	6.95703	9019
NR2F2|7026	NR2F2	0.0543212	3.31196	1.42e-07	1.51e-06	6.84838	7026
B2M|567	B2M	0.0541973	3.96386	5.92e-10	1.15e-08	9.22771	567
ADAM15|8751	ADAM15	0.0541955	3.4521	2.65e-06	1.97e-05	5.57621	8751
VWF|7450	VWF	0.0540727	3.39831	0.0100859	0.024231	1.99628	7450
C3orf64|285203	C3orf64	0.0539815	2.91205	2.58e-06	1.92e-05	5.58851	285203
KIF21B|23046	KIF21B	0.053855	2.87131	0.111242	0.179672	0.95373	23046
SH3KBP1|30011	SH3KBP1	0.0537389	3.22899	7.42e-05	0.000353067	4.12944	30011
PPDPF|79144	PPDPF	0.0537137	3.48708	0.0053616	0.0142032	2.27071	79144
FCHSD2|9873	FCHSD2	0.0535476	3.14939	1.68e-08	2.28e-07	7.7734	9873
DOCK5|80005	DOCK5	0.0534558	2.86022	0.0535262	0.0985044	1.27143	80005
SLC2A1|6513	SLC2A1	0.0534038	2.81345	0.142016	0.219055	0.847662	6513
MAP7|9053	MAP7	0.0533902	3.14579	0.0804626	0.137917	1.09441	9053
BCL9L|283149	BCL9L	0.0533153	3.31177	4.41e-05	0.000225625	4.3559	283149
HMHA1|23526	HMHA1	0.0533145	3.19272	0.000460179	0.00171175	3.33707	23526
ZNF618|114991	ZNF618	0.0533048	3.07318	0.000712783	0.00251646	3.14704	114991
RND3|390	RND3	0.0532576	3.2242	0.00540579	0.0142974	2.26714	390
EFCAB4A|283229	EFCAB4A	0.0532178	2.6485	0.177625	0.263458	0.750497	283229
NPR1|4881	NPR1	0.0531994	2.92467	0.0249103	0.051969	1.60362	4881
RBPMS|11030	RBPMS	0.0531251	3.31251	4.61e-05	0.000235185	4.33596	11030
BBS12|166379	BBS12	0.0531177	2.21458	0.087298	0.147495	1.059	166379
TNFAIP3|7128	TNFAIP3	0.0530955	3.26847	0.0018185	0.00560099	2.74029	7128
NR4A2|4929	NR4A2	0.0530825	2.69192	0.16466	0.247494	0.783413	4929
NEO1|4756	NEO1	0.0530089	3.23258	4.24e-05	0.000217804	4.37314	4756
NAV2|89797	NAV2	0.0529988	3.27217	0.00839972	0.0207566	2.07574	89797
GBAS|2631	GBAS	0.0529863	3.13636	2.39e-05	0.000132503	4.62201	2631
YWHAZ|7534	YWHAZ	0.0529717	3.70587	2.95e-08	3.76e-07	7.52947	7534
MGAT4A|11320	MGAT4A	0.0529005	3.21138	2.34e-05	0.000130379	4.63028	11320
MEX3C|51320	MEX3C	0.0528913	3.1179	8.53e-06	5.42e-05	5.06922	51320
LPCAT1|79888	LPCAT1	0.0528323	3.26238	0.00504464	0.0134869	2.29717	79888
PRRG2|5639	PRRG2	0.0527307	2.47037	0.39182	0.49257	0.406913	5639
STX3|6809	STX3	0.0527278	3.07209	0.00168052	0.00524009	2.77456	6809
PLCD3|113026	PLCD3	0.0525837	2.7497	0.0393997	0.0763291	1.40451	113026
EPB49|2039	EPB49	0.0525643	3.15714	0.0273191	0.0561253	1.56353	2039
MAFF|23764	MAFF	0.0525429	3.16776	0.00604747	0.0156796	2.21843	23764
WBP5|51186	WBP5	0.052495	3.11396	0.0491608	0.0918307	1.30838	51186
SPSB1|80176	SPSB1	0.05249	3.30289	0.00233199	0.00694442	2.63227	80176
SCNN1A|6337	SCNN1A	0.052485	2.68028	0.224029	0.315909	0.649695	6337
MPRIP|23164	MPRIP	0.0524442	3.35682	1.99e-09	3.38e-08	8.70007	23164
ZNF671|79891	ZNF671	0.0524428	2.55331	0.113517	0.182663	0.944939	79891
VGLL4|9686	VGLL4	0.0523828	3.26009	4.67e-06	3.21e-05	5.33031	9686
SEMA4C|54910	SEMA4C	0.0523828	3.23358	2.07e-06	1.58e-05	5.68455	54910
RASAL2|9462	RASAL2	0.0523783	3.075	0.00100799	0.00337267	2.99654	9462
IDS|3423	IDS	0.052209	3.35179	3.97e-06	2.8e-05	5.40088	3423
ZBTB4|57659	ZBTB4	0.0521595	3.21634	4.5e-07	4.22e-06	6.34636	57659
METRN|79006	METRN	0.0521384	2.94596	0.198225	0.287284	0.702842	79006
DAB2IP|153090	DAB2IP	0.0520921	3.28495	0.000139968	0.000610389	3.85397	153090
MSX1|4487	MSX1	0.0520551	2.36017	0.145397	0.223496	0.837444	4487
B3GNT2|10678	B3GNT2	0.0520052	3.11443	6.94e-06	4.55e-05	5.15833	10678
NUAK1|9891	NUAK1	0.0519265	3.10854	0.000128642	0.000568054	3.89062	9891
RB1|5925	RB1	0.0518948	3.12654	0.00212352	0.00640262	2.67294	5925
SEC14L1|6397	SEC14L1	0.0518224	3.3212	1.45e-07	1.53e-06	6.84004	6397
NDUFA4L2|56901	NDUFA4L2	0.0517793	3.13361	0.0191648	0.0414219	1.7175	56901
SEPT11|55752	2011-09-01	0.0517727	3.37146	3.68e-07	3.53e-06	6.43417	55752
SMPD3|55512	SMPD3	0.0517232	2.23951	0.189907	0.277695	0.721458	55512
PLSCR3|57048	PLSCR3	0.0517083	3.06329	3.11e-06	2.27e-05	5.5073	57048
FAT1|2195	FAT1	0.0516318	3.49808	0.00480418	0.0129155	2.31838	2195
C6orf115|58527	C6orf115	0.0516165	2.94734	0.0317234	0.0636966	1.49862	58527
PDE7A|5150	PDE7A	0.0514648	2.94449	0.00214651	0.00646185	2.66827	5150
IFNGR2|3460	IFNGR2	0.0514342	3.35271	2.69e-06	1.99e-05	5.57027	3460
RBMS1|5937	RBMS1	0.0514099	3.17503	0.00182293	0.00561167	2.73923	5937
TRIM34|53840	TRIM34	0.051379	2.64202	0.0466143	0.0877815	1.33148	53840
RECK|8434	RECK	0.0512191	2.71038	0.0879676	0.148432	1.05568	8434
SOX18|54345	SOX18	0.0512124	2.94704	0.0123597	0.0287631	1.90799	54345
ALDOA|226	ALDOA	0.0511607	3.72099	3.24e-05	0.000173012	4.48904	226
TSC22D3|1831	TSC22D3	0.0511012	3.40924	0.0152708	0.0342646	1.81614	1831
CC2D2A|57545	CC2D2A	0.0509994	2.56745	0.0724456	0.126401	1.13999	57545
SORT1|6272	SORT1	0.0509792	3.34622	0.00426489	0.011666	2.37009	6272
CDK17|5128	CDK17	0.0509467	3.10469	7.59e-08	8.66e-07	7.11991	5128
BST2|684	BST2	0.0509223	3.51246	0.025536	0.0530736	1.59285	684
KCTD10|83892	KCTD10	0.0509109	3.24079	4.58e-12	1.46e-10	11.3391	83892
DFNA5|1687	DFNA5	0.0508806	2.78243	0.211148	0.301525	0.675413	1687
RALB|5899	RALB	0.0508364	3.26679	6.2e-10	1.2e-08	9.20775	5899
ZAK|51776	ZAK	0.0508325	3.30929	3.28e-05	0.000174739	4.48412	51776
ICAM2|3384	ICAM2	0.0508256	3.06184	0.00208709	0.00630207	2.68046	3384
TIAM1|7074	TIAM1	0.05079	2.61068	0.164464	0.247294	0.783929	7074
TMX3|54495	TMX3	0.0507133	3.13513	4.73e-07	4.41e-06	6.32502	54495
BTN3A3|10384	BTN3A3	0.0507023	3.11485	0.00251467	0.0073953	2.59952	10384
CD83|9308	CD83	0.0505902	2.82446	0.00980001	0.0236618	2.00877	9308
CSTA|1475	CSTA	0.0505745	2.83598	0.349568	0.45055	0.456468	1475
IFITM2|10581	IFITM2	0.0505593	3.61686	0.000218266	0.000897146	3.66101	10581
TP53INP1|94241	TP53INP1	0.0505313	3.55261	0.000925036	0.00313954	3.03384	94241
DLG4|1742	DLG4	0.0505296	2.68943	0.0069712	0.0176797	2.15669	1742
ATP8B4|79895	ATP8B4	0.0504578	2.46842	0.0906517	0.152318	1.04262	79895
PRG4|10216	PRG4	0.0503728	3.40635	0.316079	0.416231	0.500205	10216
FUT1|2523	FUT1	0.0503141	2.55668	0.105011	0.171713	0.978765	2523
TBC1D2B|23102	TBC1D2B	0.0502569	3.35217	7.19e-05	0.000343721	4.14305	23102
GATA6|2627	GATA6	0.0502481	3.04677	0.0291386	0.059254	1.53553	2627
TLR3|7098	TLR3	0.0502214	2.62704	0.22912	0.321756	0.639937	7098
LOC399959|399959	LOC399959	0.0501848	2.41832	0.353949	0.45486	0.451059	399959
AFF1|4299	AFF1	0.0500857	3.3328	1.23e-05	7.44e-05	4.90918	4299
VASP|7408	VASP	0.0499642	3.39614	2.21e-07	2.26e-06	6.65474	7408
LAMC1|3915	LAMC1	0.0499614	3.55351	0.000138852	0.000606065	3.85745	3915
USHBP1|83878	USHBP1	0.0499357	2.56799	0.0694548	0.121991	1.1583	83878
BMF|90427	BMF	0.0497876	3.03305	0.042899	0.0819707	1.36755	90427
GRK5|2869	GRK5	0.0497773	3.03698	0.000192597	0.000803319	3.71535	2869
ADARB1|104	ADARB1	0.0496442	2.98363	0.000381911	0.00146336	3.41804	104
KCTD1|284252	KCTD1	0.0495488	2.77997	0.0151449	0.0340218	1.81973	284252
C2orf77|129881	C2orf77	0.0495443	2.22648	0.323694	0.424137	0.489865	129881
SNTB2|6645	SNTB2	0.0495433	3.07294	8.5e-07	7.29e-06	6.07067	6645
NKG7|4818	NKG7	0.049528	2.72745	0.154908	0.235553	0.809927	4818
TAGLN2|8407	TAGLN2	0.0495007	3.74032	2.18e-07	2.24e-06	6.66127	8407
TMEM87B|84910	TMEM87B	0.0494837	3.08231	1.02e-05	6.34e-05	4.99152	84910
A2M|2	A2M	0.0493941	3.93217	0.00323751	0.00920576	2.48979	2
MICALL2|79778	MICALL2	0.0493658	3.08687	0.00287833	0.00831287	2.54086	79778
SLC24A6|80024	SLC24A6	0.0493591	3.20866	0.000127278	0.000562888	3.89525	80024
TUBB3|10381	TUBB3	0.0492636	2.8926	0.0361767	0.0710232	1.44157	10381
UNC119|9094	UNC119	0.0490311	3.13806	0.00202007	0.00611937	2.69463	9094
FAM38A|9780	FAM38A	0.0490169	3.43657	2.29e-06	1.72e-05	5.64028	9780
LITAF|9516	LITAF	0.0489965	3.56209	5.32e-06	3.6e-05	5.27389	9516
ZFP36|7538	ZFP36	0.0488801	3.4951	0.000325762	0.00127564	3.4871	7538
ISG20|3669	ISG20	0.0488507	3.07015	0.0216879	0.0460674	1.66378	3669
SIPA1L3|23094	SIPA1L3	0.0488083	3.20536	0.000874739	0.00300136	3.05812	23094
PIK3R3|8503	PIK3R3	0.0486163	3.07729	0.000397141	0.0015127	3.40106	8503
CEP170|9859	CEP170	0.0485863	3.10326	0.000335949	0.00130801	3.47373	9859
IER5|51278	IER5	0.0485356	3.18322	8.12e-05	0.000382232	4.09018	51278
ARHGEF2|9181	ARHGEF2	0.0484853	3.21185	0.00352399	0.00990359	2.45297	9181
ALPK2|115701	ALPK2	0.0483995	2.71273	0.438545	0.539143	0.357986	115701
CHPF|79586	CHPF	0.0483779	3.49089	0.000241935	0.000983613	3.6163	79586
TRANK1|9881	TRANK1	0.0483763	3.16461	0.00584844	0.0152351	2.23296	9881
DOCK6|57572	DOCK6	0.0483533	3.25963	1.34e-07	1.44e-06	6.87183	57572
FAM89A|375061	FAM89A	0.0482526	2.86468	0.0399435	0.0772148	1.39855	375061
DPP7|29952	DPP7	0.0480648	3.44259	0.00691832	0.0175911	2.16	29952
ABI2|10152	ABI2	0.0480209	3.13863	4.91e-05	0.00024839	4.309	10152
SPAG1|6674	SPAG1	0.04802	2.80826	0.0618987	0.110716	1.20832	6674
CMTM4|146223	CMTM4	0.0479671	3.0154	0.0116354	0.0273355	1.93422	146223
UTRN|7402	UTRN	0.0479128	3.32728	0.000503539	0.00184987	3.29797	7402
PPT1|5538	PPT1	0.0478109	3.39234	1.87e-05	0.000106962	4.72896	5538
PRMT2|3275	PRMT2	0.0477862	3.24362	1.75e-06	1.36e-05	5.75646	3275
GPSM1|26086	GPSM1	0.0477683	2.92392	0.190855	0.278694	0.719296	26086
TRIO|7204	TRIO	0.0477586	3.20703	0.00368974	0.0103094	2.433	7204
KITLG|4254	KITLG	0.0477324	2.83361	0.0678796	0.119623	1.16826	4254
CDK2AP1|8099	CDK2AP1	0.0476742	3.33684	3.35e-08	4.18e-07	7.47473	8099
VEZT|55591	VEZT	0.0476315	3.2722	2.56e-07	2.57e-06	6.5911	55591
SEMA4B|10509	SEMA4B	0.0475367	3.29769	0.000359672	0.0013901	3.44409	10509
POLR2A|5430	POLR2A	0.0475158	3.4654	4.76e-07	4.42e-06	6.32239	5430
MOBKL1A|92597	MOBKL1A	0.0474585	3.04474	0.000261204	0.00105566	3.58302	92597
USP53|54532	USP53	0.047429	2.90681	0.0157891	0.0352501	1.80164	54532
KIFC3|3801	KIFC3	0.0474071	3.35701	1.55e-05	9.12e-05	4.80832	3801
CA2|760	CA2	0.0473982	3.30007	0.0629517	0.11234	1.20099	760
MAL2|114569	MAL2	0.047383	3.36018	0.158698	0.240245	0.799428	114569
CX3CL1|6376	CX3CL1	0.0473387	3.2605	0.00542676	0.0143398	2.26546	6376
DTX1|1840	DTX1	0.0473283	2.82203	0.42793	0.529237	0.368628	1840
PDLIM5|10611	PDLIM5	0.047303	3.44645	7.52e-06	4.89e-05	5.12386	10611
EXOC3L2|90332	EXOC3L2	0.0472974	2.75932	0.0460289	0.086891	1.33697	90332
OSBPL1A|114876	OSBPL1A	0.0472383	3.08633	0.0179512	0.0391862	1.74591	114876
LUZP1|7798	LUZP1	0.0472313	3.05597	8.04e-06	5.16e-05	5.09483	7798
KLHL5|51088	KLHL5	0.0469977	3.34384	7.62e-05	0.000361344	4.11777	51088
PPP1R15A|23645	PPP1R15A	0.0469629	3.28743	0.000281621	0.00112834	3.55033	23645
SNX29|92017	SNX29	0.0469004	2.95725	0.00050827	0.00186607	3.29391	92017
C12orf5|57103	C12orf5	0.046878	2.88184	0.00738004	0.0185695	2.13194	57103
ATP8A1|10396	ATP8A1	0.0468722	2.67368	0.0742829	0.129023	1.12911	10396
FAM60A|58516	FAM60A	0.0468416	3.04058	0.0173473	0.0381772	1.76077	58516
NFKBIE|4794	NFKBIE	0.0467892	3.16063	0.00377033	0.0104944	2.42362	4794
MIDN|90007	MIDN	0.0467774	3.37212	2.98e-05	0.000160116	4.52553	90007
KDM5B|10765	KDM5B	0.0467521	3.24145	0.00635229	0.0163637	2.19707	10765
CD40|958	CD40	0.046745	3.0745	0.0499516	0.0929632	1.30145	958
SEC24B|10427	SEC24B	0.046736	3.284	0.000142329	0.000618823	3.84671	10427
PAFAH1B2|5049	PAFAH1B2	0.0466859	2.86407	0.0508273	0.0942447	1.2939	5049
DIP2C|22982	DIP2C	0.0465809	3.13485	0.0805714	0.138063	1.09382	22982
QKI|9444	QKI	0.0464961	3.39049	1.18e-06	9.56e-06	5.92974	9444
DAPK1|1612	DAPK1	0.0464719	3.33439	0.000965777	0.00325493	3.01512	1612
ATN1|1822	ATN1	0.0464582	3.41167	2.73e-07	2.71e-06	6.56437	1822
ADAM10|102	ADAM10	0.0463624	3.27958	0.00447585	0.0121484	2.34912	102
TMCO3|55002	TMCO3	0.0463444	3.28242	0.0040871	0.0112376	2.38858	55002
RCC2|55920	RCC2	0.0463373	3.3679	1.85e-05	0.000106161	4.73251	55920
SOAT1|6646	SOAT1	0.046252	3.19492	9.39e-05	0.000432711	4.02735	6646
C20orf112|140688	C20orf112	0.0461317	3.04581	0.000876929	0.00300532	3.05704	140688
ZNF117|51351	ZNF117	0.0461229	2.89212	0.033628	0.0668808	1.4733	51351
SBNO2|22904	SBNO2	0.0461218	3.32245	1.29e-06	1.04e-05	5.88948	22904
DDHD1|80821	DDHD1	0.0460233	2.92135	0.00258916	0.00758931	2.58684	80821
ACTR3|10096	ACTR3	0.0460124	3.48341	3.78e-11	9.58e-10	10.4228	10096
ERAP2|64167	ERAP2	0.0459413	3.13813	0.19161	0.279515	0.717581	64167
SLC7A5|8140	SLC7A5	0.0459242	3.07077	0.113116	0.182143	0.946477	8140
TIMP3|7078	TIMP3	0.0458664	3.55001	0.000206822	0.000854958	3.6844	7078
MRC1|4360	MRC1	0.0457981	2.99964	0.135511	0.210931	0.868025	4360
MAGED1|9500	MAGED1	0.0457427	3.56821	0.0028222	0.00817312	2.54941	9500
TSPO|706	TSPO	0.0457412	3.31378	0.0143989	0.0326558	1.84167	706
LPP|4026	LPP	0.0457128	2.85248	0.0158949	0.0354521	1.79874	4026
GALC|2581	GALC	0.0456635	2.94383	0.0785225	0.135172	1.10501	2581
MYCBP2|23077	MYCBP2	0.0456014	3.16109	0.000649858	0.00231975	3.18718	23077
NTN4|59277	NTN4	0.0455858	2.99487	0.0565423	0.103093	1.24763	59277
C21orf7|56911	C21orf7	0.0455724	2.79699	0.0222914	0.0472023	1.65186	56911
AMICA1|120425	AMICA1	0.0455713	2.94351	0.0875962	0.147891	1.05751	120425
MLKL|197259	MLKL	0.0455639	2.8505	0.00768066	0.0192507	2.1146	197259
MAPRE1|22919	MAPRE1	0.0455179	3.35448	3.31e-06	2.4e-05	5.48076	22919
CD55|1604	CD55	0.0454409	3.09201	0.0781623	0.134707	1.107	1604
C20orf117|140710	C20orf117	0.0453312	2.66677	0.0499609	0.0929655	1.30137	140710
TRPM4|54795	TRPM4	0.0452546	3.08237	0.0363958	0.0713809	1.43895	54795
RHBDF2|79651	RHBDF2	0.0452508	3.16426	0.00369355	0.0103175	2.43256	79651
HECA|51696	HECA	0.0452318	3.14702	0.000123397	0.000547817	3.90869	51696
PTER|9317	PTER	0.0452164	3.04759	0.00416876	0.0114355	2.37999	9317
DUSP1|1843	DUSP1	0.0451983	3.57706	0.00734346	0.0185015	2.1341	1843
WSB1|26118	WSB1	0.0451949	3.28815	0.000173976	0.00073619	3.75951	26118
SMTN|6525	SMTN	0.0451757	3.23269	0.000149843	0.00064616	3.82436	6525
NSMAF|8439	NSMAF	0.0450661	2.99994	0.0075938	0.0190494	2.11954	8439
C14orf129|51527	C14orf129	0.0450393	3.14753	0.000302524	0.00119964	3.51924	51527
SOCS2|8835	SOCS2	0.045019	2.98406	0.124601	0.197099	0.904479	8835
FUBP1|8880	FUBP1	0.0450145	3.22999	0.000162196	0.000691959	3.78996	8880
DNAJC10|54431	DNAJC10	0.0449759	3.33163	7.56e-06	4.91e-05	5.1213	54431
MKL1|57591	MKL1	0.0449226	3.23087	1.76e-09	3.05e-08	8.7538	57591
TMEM22|80723	TMEM22	0.0448912	2.58702	0.182329	0.26899	0.739145	80723
TSPAN13|27075	TSPAN13	0.0448809	3.12445	0.184664	0.271673	0.733619	27075
PAPSS1|9061	PAPSS1	0.0448572	3.1416	9.73e-05	0.000445795	4.01172	9061
SVIL|6840	SVIL	0.0448505	3.25377	0.00990937	0.023886	2.00395	6840
FAM50B|26240	FAM50B	0.0447988	2.97371	0.207388	0.297513	0.683216	26240
CBLB|868	CBLB	0.0447971	2.99835	9.12e-05	0.000422163	4.04003	868
C14orf4|64207	C14orf4	0.0447727	3.19498	0.000242363	0.000985008	3.61553	64207
PNP|4860	PNP	0.0447681	3.26993	0.000802268	0.00278988	3.09568	4860
VPS13C|54832	VPS13C	0.0447144	3.23068	0.000401151	0.00152698	3.39669	54832
RAB11FIP1|80223	RAB11FIP1	0.0446983	3.25711	0.0177107	0.0387509	1.75176	80223
CDC42SE2|56990	CDC42SE2	0.0446684	3.32844	7.72e-08	8.79e-07	7.11244	56990
ARHGAP17|55114	ARHGAP17	0.0446648	3.26976	3.92e-10	7.91e-09	9.40709	55114
CFLAR|8837	CFLAR	0.0446493	3.27018	1.5e-09	2.63e-08	8.82323	8837
CRTC3|64784	CRTC3	0.0445943	3.19233	1.1e-06	9.06e-06	5.95893	64784
VPS24|51652	VPS24	0.0445587	3.34013	3.84e-08	4.71e-07	7.41579	51652
DKFZp761E198|91056	DKFZp761E198	0.0445541	3.08967	0.000234487	0.000957028	3.62988	91056
ITGB1|3688	ITGB1	0.044533	3.73974	6.83e-07	6.07e-06	6.1655	3688
SSH2|85464	SSH2	0.0444668	3.01372	6.38e-05	0.000309801	4.1954	85464
CUEDC1|404093	CUEDC1	0.0443993	2.91283	0.0145989	0.0330256	1.83568	404093
DNAJA4|55466	DNAJA4	0.0443975	2.59634	0.203267	0.292942	0.691933	55466
SKIL|6498	SKIL	0.0443193	2.87086	0.0506733	0.0940345	1.29522	6498
CPM|1368	CPM	0.0442937	3.33225	0.00821976	0.0203596	2.08514	1368
IVNS1ABP|10625	IVNS1ABP	0.0442091	3.43214	1.19e-05	7.24e-05	4.92281	10625
JDP2|122953	JDP2	0.0441401	2.95189	0.0148295	0.0334753	1.82887	122953
CCDC46|201134	CCDC46	0.044118	2.59863	0.0672261	0.118652	1.17246	201134
NUDT14|256281	NUDT14	0.0440655	3.10843	0.0280955	0.057425	1.55136	256281
C14orf147|171546	C14orf147	0.0440372	3.43751	0.000815503	0.00282996	3.08857	171546
MCF2L|23263	MCF2L	0.0439709	3.0176	0.0197824	0.0425581	1.70372	23263
DDX60|55601	DDX60	0.0438447	3.09033	0.0802477	0.137662	1.09557	55601
C7orf58|79974	C7orf58	0.0437947	2.79593	0.356405	0.457733	0.448056	79974
PLGLB2|5342	PLGLB2	0.0437848	3.4046	0.193572	0.281909	0.713157	5342
PLD2|5338	PLD2	0.0437076	3.07809	0.000117477	0.000523942	3.93005	5338
ZNF496|84838	ZNF496	0.0436441	2.7307	0.192161	0.280178	0.716334	84838
RIMS3|9783	RIMS3	0.0436283	2.30885	0.303106	0.402117	0.518406	9783
EPAS1|2034	EPAS1	0.0435252	3.61418	2.22e-06	1.68e-05	5.65327	2034
ZNF608|57507	ZNF608	0.0435165	2.76514	0.0838486	0.142666	1.0765	57507
SLC39A6|25800	SLC39A6	0.0434581	3.23655	0.000340263	0.00132303	3.46818	25800
SEC24D|9871	SEC24D	0.0433122	3.33875	0.00194994	0.00595048	2.70998	9871
SAMHD1|25939	SAMHD1	0.043231	3.11075	0.0410617	0.0789825	1.38656	25939
ST3GAL5|8869	ST3GAL5	0.0432192	3.04316	0.00581991	0.0151915	2.23508	8869
CD163L1|283316	CD163L1	0.0431839	2.65143	0.326077	0.426633	0.486679	283316
OGFRL1|79627	OGFRL1	0.0431632	2.64534	0.0375257	0.0732373	1.42567	79627
SEPT8|23176	2008-09-01	0.0431343	3.28231	2.24e-06	1.69e-05	5.64909	23176
RIN3|79890	RIN3	0.0431046	3.21217	0.00289234	0.00834709	2.53875	79890
PGBD5|79605	PGBD5	0.0430323	2.90554	0.240049	0.333988	0.6197	79605
PLCG2|5336	PLCG2	0.0429846	3.18585	0.0223665	0.0473352	1.6504	5336
SNCG|6623	SNCG	0.0429528	2.80432	0.280396	0.378208	0.552229	6623
NFKBIA|4792	NFKBIA	0.0429263	3.52072	1.3e-05	7.83e-05	4.88455	4792
PPP3CA|5530	PPP3CA	0.042912	3.16145	1.38e-06	1.1e-05	5.85867	5530
CCRN4L|25819	CCRN4L	0.0428826	2.66622	0.178324	0.264393	0.748791	25819
SPTLC2|9517	SPTLC2	0.0428589	3.11231	5.97e-05	0.000293119	4.2242	9517
OSBPL9|114883	OSBPL9	0.0428398	3.45493	6.23e-05	0.000303863	4.20529	114883
IFFO2|126917	IFFO2	0.0428203	3.05563	0.0092398	0.0225203	2.03434	126917
GNG12|55970	GNG12	0.0428129	3.33543	0.00630752	0.0162665	2.20014	55970
SLC1A3|6507	SLC1A3	0.0427255	2.77719	0.170594	0.254857	0.768037	6507
PPP2R2A|5520	PPP2R2A	0.0427161	3.1219	6.1e-05	0.000298918	4.2144	5520
MYO1C|4641	MYO1C	0.0426955	3.54878	5.13e-07	4.72e-06	6.28989	4641
GCA|25801	GCA	0.0426922	2.93295	0.0458284	0.0865688	1.33887	25801
CMTM6|54918	CMTM6	0.0426478	3.45943	3.81e-05	0.000198932	4.4187	54918
RNF122|79845	RNF122	0.042606	2.69186	0.0158244	0.0353154	1.80067	79845
RNF19A|25897	RNF19A	0.0425143	3.37969	0.000238201	0.000970816	3.62306	25897
ROBO3|64221	ROBO3	0.0424717	2.52344	0.345125	0.446265	0.462023	64221
TMEM87A|25963	TMEM87A	0.042442	3.22812	2.58e-07	2.58e-06	6.58821	25963
PHACTR2|9749	PHACTR2	0.0423774	3.03563	0.01991	0.0427692	1.70093	9749
CYFIP2|26999	CYFIP2	0.0423692	3.22693	0.121339	0.19294	0.916001	26999
ZNF431|170959	ZNF431	0.0423606	2.26264	0.320233	0.420697	0.494533	170959
PPM1M|132160	PPM1M	0.0423547	3.01228	0.00799229	0.0198935	2.09733	132160
FNDC3B|64778	FNDC3B	0.0423438	3.44098	4.43e-05	0.000226913	4.35323	64778
SRC|6714	SRC	0.0422398	3.18707	0.0865915	0.146473	1.06252	6714
NCRNA00152|112597	NCRNA00152	0.0422202	2.98557	0.103934	0.170337	0.983243	112597
IGFBP3|3486	IGFBP3	0.0421885	3.53434	0.0206944	0.0442654	1.68415	3486
EML1|2009	EML1	0.0421843	2.70563	0.121885	0.193623	0.914049	2009
RCBTB2|1102	RCBTB2	0.0421706	2.81815	0.00367255	0.0102713	2.43503	1102
CSRNP2|81566	CSRNP2	0.0421564	3.07633	3.24e-05	0.000173024	4.48881	81566
FES|2242	FES	0.0421445	3.11118	0.105924	0.172914	0.975005	2242
RRAS|6237	RRAS	0.0420654	3.20501	0.0031248	0.008929	2.50518	6237
SH3PXD2A|9644	SH3PXD2A	0.0420374	3.28101	0.000630788	0.00226143	3.20012	9644
ATHL1|80162	ATHL1	0.0419394	3.25181	0.0784453	0.135139	1.10543	80162
ZBTB1|22890	ZBTB1	0.0419362	3.1201	2.64e-05	0.000144347	4.57823	22890
TUBA4A|7277	TUBA4A	0.0419148	3.35571	0.0228626	0.0481827	1.64088	7277
C3orf54|389119	C3orf54	0.0418879	2.30338	0.207782	0.297893	0.682392	389119
GPR160|26996	GPR160	0.0418789	2.58123	0.210149	0.300357	0.677472	26996
SEPT6|23157	2006-09-01	0.0418561	3.35588	0.0235068	0.0493591	1.62881	23157
NCKAP5L|57701	NCKAP5L	0.0418132	3.07641	0.0137614	0.0314503	1.86134	57701
ZNF281|23528	ZNF281	0.0417894	3.00928	0.204571	0.294419	0.689156	23528
SPIN1|10927	SPIN1	0.0417675	3.29823	0.000306384	0.00121246	3.51373	10927
RPS6KA1|6195	RPS6KA1	0.0416372	3.1719	0.0129926	0.0300199	1.88631	6195
ATP1A1|476	ATP1A1	0.0415684	3.75913	0.00038075	0.00145988	3.41936	476
ZNF467|168544	ZNF467	0.0415395	2.8934	0.159171	0.240867	0.798136	168544
C1orf198|84886	C1orf198	0.0415191	3.37071	0.00173226	0.00537825	2.76139	84886
TP53|7157	TP53	0.0413776	3.23816	0.0187182	0.0405927	1.72774	7157
LDLRAD2|401944	LDLRAD2	0.0413329	2.89165	0.107523	0.174872	0.968499	401944
APOBEC3F|200316	APOBEC3F	0.0413267	2.79152	0.166224	0.249421	0.779307	200316
CKAP4|10970	CKAP4	0.0412295	3.51907	0.000331092	0.00129301	3.48005	10970
RAI1|10743	RAI1	0.0412126	3.08578	0.00806374	0.0200331	2.09346	10743
FGD4|121512	FGD4	0.0411201	3.12245	0.033417	0.0665754	1.47603	121512
FRYL|285527	FRYL	0.0411124	3.14748	1.21e-05	7.33e-05	4.91622	285527
AACS|65985	AACS	0.0409852	3.08095	0.0152877	0.034296	1.81566	65985
MACF1|23499	MACF1	0.0409572	3.48758	3.83e-06	2.72e-05	5.41665	23499
BCL2L11|10018	BCL2L11	0.0409156	3.22132	0.00279066	0.00809194	2.55429	10018
ARPC2|10109	ARPC2	0.0408883	3.53069	2.01e-11	5.39e-10	10.6978	10109
MAP1LC3B|81631	MAP1LC3B	0.0408469	3.35432	9.15e-05	0.000423402	4.03858	81631
MYH9|4627	MYH9	0.0407856	3.82441	9.87e-07	8.31e-06	6.00563	4627
ACTN1|87	ACTN1	0.0407262	3.53923	4.07e-05	0.000210658	4.39092	87
MAN2B1|4125	MAN2B1	0.0407232	3.51776	5.73e-07	5.18e-06	6.24168	4125
LOC647121|647121	LOC647121	0.040685	2.38129	0.278424	0.376265	0.555294	647121
SPARCL1|8404	SPARCL1	0.0406577	3.3913	0.124204	0.196551	0.905865	8404
TOX2|84969	TOX2	0.0406575	2.7664	0.201125	0.290569	0.696534	84969
PTPN12|5782	PTPN12	0.0406022	3.31663	1.8e-05	0.000103495	4.74521	5782
CDKN2B|1030	CDKN2B	0.0405949	2.88694	0.08495	0.144243	1.07084	1030
IQGAP3|128239	IQGAP3	0.0405865	3.02186	0.20521	0.295192	0.687802	128239
ZNF609|23060	ZNF609	0.0405748	3.2306	2.59e-05	0.000142197	4.58603	23060
SH3GLB1|51100	SH3GLB1	0.040518	3.38676	5.07e-09	7.66e-08	8.29503	51100
RHOBTB2|23221	RHOBTB2	0.0405135	2.9989	0.0150825	0.0339275	1.82153	23221
C14orf106|55320	C14orf106	0.0404934	2.8501	0.0246596	0.0515386	1.60801	55320
SPATA20|64847	SPATA20	0.0404563	3.36506	0.000866904	0.00297977	3.06203	64847
SLC36A1|206358	SLC36A1	0.0404499	2.95424	0.00314842	0.0089832	2.50191	206358
SMAD1|4086	SMAD1	0.0404117	3.11579	0.00468444	0.0126317	2.32934	4086
WHSC1L1|54904	WHSC1L1	0.0403803	3.10979	0.0015002	0.00474746	2.82385	54904
ETV7|51513	ETV7	0.0403032	2.42271	0.48421	0.581538	0.314966	51513
ACTG1|71	ACTG1	0.0402913	3.9331	1.16e-06	9.5e-06	5.93459	71
ARRB2|409	ARRB2	0.040254	3.30173	0.00041407	0.00156843	3.38293	409
EPS8|2059	EPS8	0.0401866	3.32219	0.000667048	0.00237307	3.17584	2059
C12orf23|90488	C12orf23	0.0401807	3.32355	3.09e-06	2.25e-05	5.51058	90488
NCKAP1|10787	NCKAP1	0.0401399	3.4612	1.1e-05	6.75e-05	4.95956	10787
GYG1|2992	GYG1	0.0400862	3.1455	0.0002483	0.00100782	3.60502	2992
STX7|8417	STX7	0.0399665	3.23678	3.49e-05	0.000184174	4.45711	8417
KIAA1671|85379	KIAA1671	0.0399357	3.41006	0.00165198	0.00515805	2.78199	85379
NOD1|10392	NOD1	0.0398612	2.86372	0.000275765	0.00110755	3.55946	10392
C22orf9|23313	C22orf9	0.03986	3.4211	0.00041939	0.00158547	3.37738	23313
LGMN|5641	LGMN	0.0398202	3.48969	2.95e-05	0.000158698	4.53076	5641
PYGB|5834	PYGB	0.0398151	3.43444	0.00111077	0.00366218	2.95438	5834
PDK3|5165	PDK3	0.0398058	2.59308	0.201249	0.290638	0.696267	5165
ZC3H12C|85463	ZC3H12C	0.0397874	2.85952	0.0503458	0.0935617	1.29804	85463
PSMB9|5698	PSMB9	0.0396996	3.25941	0.0335897	0.066839	1.47379	5698
YWHAH|7533	YWHAH	0.0396996	3.4865	5.65e-08	6.64e-07	7.24818	7533
NAMPT|10135	NAMPT	0.0396955	3.52686	0.0190383	0.0411868	1.72037	10135
C9orf86|55684	C9orf86	0.03968	3.27032	0.000148647	0.000641717	3.82784	55684
TGFBR2|7048	TGFBR2	0.0396641	3.44835	0.00133393	0.00428033	2.87487	7048
DYNC1I2|1781	DYNC1I2	0.0396303	3.26194	6.3e-05	0.000306828	4.20032	1781
RP2|6102	RP2	0.03961	2.99454	0.040382	0.0779324	1.39381	6102
FOLR2|2350	FOLR2	0.039585	2.98714	0.170792	0.255054	0.767533	2350
APH1B|83464	APH1B	0.0395808	2.85228	0.0318712	0.0639467	1.4966	83464
MOBKL2A|126308	MOBKL2A	0.0395543	3.18786	5.74e-05	0.000283345	4.24105	126308
BAK1|578	BAK1	0.0395358	3.09287	0.0127446	0.0295167	1.89467	578
NCDN|23154	NCDN	0.039523	3.09261	0.000587933	0.00212422	3.23067	23154
DNMT1|1786	DNMT1	0.0395139	3.29376	0.00326	0.00925371	2.48678	1786
MBNL1|4154	MBNL1	0.039477	3.43112	3.51e-08	4.36e-07	7.45483	4154
CORO7|79585	CORO7	0.039469	3.18571	0.000374105	0.00143916	3.42701	79585
TMEM106A|113277	TMEM106A	0.0394403	2.45934	0.285331	0.383275	0.544652	113277
HIVEP2|3097	HIVEP2	0.0394335	3.05589	0.00291055	0.00839545	2.53603	3097
IGF2|3481	IGF2	0.0393684	3.44947	0.453307	0.553008	0.343607	3481
EYA3|2140	EYA3	0.0393199	2.27385	0.390124	0.490864	0.408798	2140
MOBKL1B|55233	MOBKL1B	0.0393141	3.03837	0.00337083	0.00953793	2.47226	55233
TRIP10|9322	TRIP10	0.0392993	3.13798	0.00638789	0.0164372	2.19464	9322
NPAS2|4862	NPAS2	0.0392882	3.12086	0.056493	0.103035	1.24801	4862
SLC46A3|283537	SLC46A3	0.0392544	3.17833	0.248116	0.342946	0.605346	283537
IRF1|3659	IRF1	0.039251	3.36187	0.00268346	0.00782023	2.57131	3659
MXRA7|439921	MXRA7	0.0392049	3.27678	0.0211483	0.0450887	1.67472	439921
STAT3|6774	STAT3	0.0391808	3.5854	2.82e-06	2.08e-05	5.54995	6774
SNRPN|6638	SNRPN	0.0391524	3.39886	0.10045	0.165541	0.998049	6638
DUSP18|150290	DUSP18	0.0391307	2.3676	0.089915	0.151277	1.04617	150290
GIT2|9815	GIT2	0.0390061	3.27147	2.18e-09	3.65e-08	8.66218	9815
MINK1|50488	MINK1	0.0389739	3.33571	1.91e-05	0.000109177	4.71877	50488
DPYD|1806	DPYD	0.0389702	3.27652	0.0644294	0.114413	1.19092	1806
HLA-A|3105	HLA-A	0.0388873	3.89119	0.000174025	0.00073619	3.75939	3105
ASCC3|10973	ASCC3	0.0388636	3.2878	0.00143534	0.00456096	2.84304	10973
LPCAT2|54947	LPCAT2	0.0388527	2.81435	0.171265	0.255586	0.766331	54947
DSTN|11034	DSTN	0.0387854	3.5724	5.6e-07	5.08e-06	6.25159	11034
RBM38|55544	RBM38	0.0387606	3.15094	0.0044045	0.01198	2.3561	55544
MCL1|4170	MCL1	0.0387221	3.69868	2.58e-07	2.58e-06	6.58852	4170
SERPINB1|1992	SERPINB1	0.0384684	3.34973	0.00096432	0.00325097	3.01578	1992
AKAP13|11214	AKAP13	0.0384657	3.42802	0.000126836	0.000561148	3.89676	11214
GBP2|2634	GBP2	0.0384168	3.45153	0.0165961	0.0367415	1.77999	2634
DYRK3|8444	DYRK3	0.0384077	2.6184	0.185412	0.272413	0.731862	8444
SH3BP5|9467	SH3BP5	0.038381	3.14971	0.0270102	0.0556966	1.56847	9467
KLC1|3831	KLC1	0.03838	3.25183	6e-07	5.4e-06	6.22218	3831
ANKRD13D|338692	ANKRD13D	0.0383714	3.05175	0.00698927	0.0177171	2.15557	338692
S1PR1|1901	S1PR1	0.0383691	3.156	0.0334449	0.066608	1.47567	1901
RECQL|5965	RECQL	0.0383374	3.11565	0.00405965	0.0111759	2.39151	5965
C13orf31|144811	C13orf31	0.0382953	2.84486	0.0345393	0.0683998	1.46169	144811
BAIAP2L2|80115	BAIAP2L2	0.0382552	2.72432	0.478025	0.575972	0.32055	80115
TMEM66|51669	TMEM66	0.0382267	3.61167	5.78e-06	3.87e-05	5.23814	51669
OSBPL8|114882	OSBPL8	0.0382229	3.21691	0.000408133	0.00155	3.3892	114882
TCF12|6938	TCF12	0.0382002	3.24914	0.000378661	0.00145428	3.42175	6938
ASXL2|55252	ASXL2	0.0381893	2.8502	0.23279	0.325884	0.633036	55252
PAN3|255967	PAN3	0.0381785	3.07508	0.000340204	0.00132303	3.46826	255967
TLN1|7094	TLN1	0.0381408	3.64363	2.01e-06	1.54e-05	5.69749	7094
SMARCA2|6595	SMARCA2	0.0381217	3.35598	0.0172906	0.038067	1.76219	6595
MTMR9L|339483	MTMR9L	0.0380879	2.53074	0.117786	0.188272	0.928907	339483
ARL15|54622	ARL15	0.0380757	2.90014	0.0491777	0.0918475	1.30823	54622
PDPR|55066	PDPR	0.038036	2.98685	0.0600341	0.10825	1.2216	55066
CADPS2|93664	CADPS2	0.0380284	3.14521	0.0620512	0.110955	1.20725	93664
ECE1|1889	ECE1	0.0379526	3.51912	6.56e-06	4.33e-05	5.18294	1889
TTYH3|80727	TTYH3	0.0379283	3.41404	0.0166751	0.0368799	1.77793	80727
ZNF292|23036	ZNF292	0.0376353	3.06253	0.0175314	0.0384728	1.75618	23036
SRCAP|10847	SRCAP	0.037499	3.43505	1.42e-06	1.13e-05	5.84699	10847
SLC25A6|293	SLC25A6	0.0374627	3.6528	2e-05	0.000113339	4.69954	293
BCAR1|9564	BCAR1	0.0374566	3.37851	0.000130249	0.000573992	3.88523	9564
KCTD9|54793	KCTD9	0.0373874	2.98583	0.00473893	0.0127579	2.32432	54793
EXT1|2131	EXT1	0.0373771	3.49103	0.000691861	0.00244931	3.15998	2131
LRBA|987	LRBA	0.0373698	3.25253	0.000878201	0.0030079	3.05641	987
DCK|1633	DCK	0.0373598	3.01313	0.0201898	0.04329	1.69487	1633
AGPAT2|10555	AGPAT2	0.0373346	3.50711	0.0221037	0.0468646	1.65554	10555
INF2|64423	INF2	0.0373135	3.4842	0.000413245	0.00156633	3.38379	64423
FKBP9|11328	FKBP9	0.0372946	3.38511	2.42e-05	0.000133736	4.61675	11328
CD209|30835	CD209	0.0372627	2.64168	0.286019	0.384066	0.543605	30835
PLIN3|10226	PLIN3	0.0372345	3.33195	0.000299671	0.00118873	3.52335	10226
TRAFD1|10906	TRAFD1	0.0372151	3.20183	1.97e-05	0.000112187	4.70461	10906
CBFB|865	CBFB	0.0371912	3.16599	0.00015359	0.00065986	3.81364	865
CALU|813	CALU	0.0370156	3.47559	0.000157796	0.000676427	3.8019	813
BAHCC1|57597	BAHCC1	0.0370123	3.00032	0.0710291	0.124266	1.14856	57597
CEP55|55165	CEP55	0.0370024	2.52412	0.367777	0.468186	0.434416	55165
MBP|4155	MBP	0.0369786	3.26444	0.0104883	0.0250366	1.9793	4155
CAMK2D|817	CAMK2D	0.0369682	3.25732	0.000142607	0.00061957	3.84586	817
HLA-C|3107	HLA-C	0.0369317	3.85328	0.00130187	0.00419371	2.88543	3107
NR2C2|7182	NR2C2	0.0368998	3.05928	0.118251	0.188853	0.927197	7182
ACTR2|10097	ACTR2	0.036899	3.56115	2.51e-06	1.87e-05	5.60108	10097
HIATL1|84641	HIATL1	0.0368494	3.20085	0.000273605	0.0011004	3.56288	84641
NFIB|4781	NFIB	0.0367628	3.32644	0.00901924	0.0220849	2.04483	4781
RAVER1|125950	RAVER1	0.0367355	3.2048	0.000845682	0.00291461	3.07279	125950
MEF2A|4205	MEF2A	0.0367292	3.25595	0.00222134	0.00664737	2.65339	4205
BNIP3L|665	BNIP3L	0.0367127	3.27633	0.00101525	0.00338914	2.99343	665
JAK1|3716	JAK1	0.0366744	3.52638	2.95e-05	0.000158698	4.53076	3716
ALDH3B1|221	ALDH3B1	0.0366736	3.02099	0.0607192	0.10901	1.21667	221
LIFR|3977	LIFR	0.036616	2.86781	0.294638	0.393405	0.530711	3977
SERPINA3|12	SERPINA3	0.0365563	3.93043	0.103168	0.169372	0.986456	12
ZEB1|6935	ZEB1	0.0364552	3.12058	0.00415309	0.0113952	2.38163	6935
RAPGEF3|10411	RAPGEF3	0.0364459	2.81062	0.0962709	0.159675	1.0165	10411
C21orf91|54149	C21orf91	0.0364148	2.82373	0.0562798	0.102753	1.24965	54149
PTPN2|5771	PTPN2	0.036369	3.1171	0.00040828	0.00155004	3.38904	5771
HLA-E|3133	HLA-E	0.0363289	3.70387	0.000223778	0.000915902	3.65018	3133
ABCA7|10347	ABCA7	0.0362835	2.96362	0.110137	0.178334	0.958068	10347
CNOT6L|246175	CNOT6L	0.0362834	3.2205	0.000314659	0.0012397	3.50216	246175
ARRDC3|57561	ARRDC3	0.0362812	3.36365	0.0103175	0.0246901	1.98642	57561
PIM2|11040	PIM2	0.0362614	3.05865	0.027255	0.0560333	1.56455	11040
TRAK1|22906	TRAK1	0.0362349	3.25444	2.6e-05	0.000142335	4.58535	22906
CDC25B|994	CDC25B	0.0361003	3.3554	0.0118837	0.0278175	1.92505	994
ATP11B|23200	ATP11B	0.0360967	3.23834	0.00229271	0.00683272	2.63965	23200
ITGAL|3683	ITGAL	0.0360602	3.21769	0.0747422	0.129627	1.12643	3683
ENPP4|22875	ENPP4	0.0360155	3.07263	0.176613	0.26216	0.752977	22875
LMO4|8543	LMO4	0.0359584	3.20717	0.0130188	0.0300497	1.88543	8543
MED13L|23389	MED13L	0.0358772	3.2411	0.00292048	0.00842201	2.53455	23389
KIAA0355|9710	KIAA0355	0.0358467	3.15578	0.000354898	0.0013744	3.4499	9710
SH3TC1|54436	SH3TC1	0.0357767	3.20646	0.0053662	0.0142122	2.27033	54436
DYNC1LI2|1783	DYNC1LI2	0.0357691	3.33839	6.39e-06	4.24e-05	5.19444	1783
FZD6|8323	FZD6	0.0357335	2.92075	0.241615	0.335844	0.616875	8323
BTBD1|53339	BTBD1	0.0357257	3.29485	2.89e-06	2.13e-05	5.53874	53339
MYLK|4638	MYLK	0.0356723	3.39806	0.0435907	0.0830186	1.36061	4638
AUTS2|26053	AUTS2	0.0356476	3.04687	0.297861	0.397068	0.525986	26053
PPARD|5467	PPARD	0.0356359	3.27993	0.0024467	0.0072174	2.61142	5467
SIAE|54414	SIAE	0.0356019	3.31747	0.0538388	0.0989499	1.2689	54414
RAP1B|5908	RAP1B	0.0355833	3.41019	4.43e-11	1.1e-09	10.3535	5908
KYNU|8942	KYNU	0.035566	3.16378	0.317434	0.417824	0.498347	8942
CDRT4|284040	CDRT4	0.0355529	2.62839	0.220613	0.312309	0.656368	284040
STX2|2054	STX2	0.0354887	2.99799	0.00875459	0.0215233	2.05776	2054
AMOTL2|51421	AMOTL2	0.0354787	3.1817	0.0510596	0.0945847	1.29192	51421
ZYX|7791	ZYX	0.0354717	3.55058	0.000811781	0.00281957	3.09056	7791
[truncated: 9,590 more rows]
